# Supplementary material for: D139N mutation of PsbP enhances the oxygen-evolving activity of photosystem II through stabilized binding of a chloride ion
Source: PNAS Nexus. 2022 Jul 23;1(3):pgac136. doi: 10.1093/pnasnexus/pgac136 (PMC9896922; doi:10.1093/pnasnexus/pgac136)
Supplement: pgac136_Supplemental_Files [file pgac136_supplemental_files.zip]

Archive with 2 entries (2 files):
- PNASNEXUS-PNASNEXUS-2021-00266-T-s01.pdf
- PNASNEXUS-PNASNEXUS-2021-00266-T-s02.txt
