# Supplementary material for: D139N mutation of PsbP enhances the oxygen-evolving activity of photosystem II through stabilized binding of a chloride ion
Source: PNAS Nexus. 2022 Jul 23;1(3):pgac136. doi: 10.1093/pnasnexus/pgac136 (PMC9896922; doi:10.1093/pnasnexus/pgac136)
Supplement: pgac136_Supplemental_Files [file pgac136_supplemental_files.zip › PNASNEXUS-PNASNEXUS-2021-00266-T-s02.txt]

TITLE    1 SUPPORTING INFOMATION FOR:                                          
TITLE    2 D139N MUTATION OF PSBP ENHANCES THE OXYGEN-EVOLVING ACTIVITY OF 
TITLE    3 PHOTOSYSTEM II THROUGH STABILIZED BINDING OF A CHLORIDE ION
TITLE    4 K.IMAIZUMI,T.NISHIMURA,R.NAGAOB,K.SAITO,T.NAKANOA,H.ISHIKITAD,T.NOGUCHI,K.IFUKU
REMARK 400 
REMARK 400 TABLE OF CONTENTS
REMARK 400 GEOMETREIS OF OPTIMIZED STRUCTURE NEAR PSBP-D139
REMARK 400 
REMARK 400 MODEL  1:WT
REMARK 400 MODEL  2:D139N
REMARK 400 MODEL  3:D139N(ROTAMER)
REMARK 400 
REMARK 400 
MODEL        1
ATOM      1  N   ARG   384     -28.305 -17.887 -72.815  1.00 50.20      BCHN N  
ATOM      2  CA  ARG   384     -28.221 -19.093 -73.596  1.00 59.92      BCHN C  
ATOM      3  C   ARG   384     -28.356 -18.762 -75.052  1.00 56.28      BCHN C  
ATOM      4  O   ARG   384     -29.425 -18.378 -75.521  1.00 52.64      BCHN O  
ATOM      5  CB  ARG   384     -29.354 -20.063 -73.228  1.00 41.72      BCHN C  
ATOM      6  CG  ARG   384     -29.212 -20.617 -71.802  1.00 61.70      BCHN C  
ATOM      7  CD  ARG   384     -30.387 -21.466 -71.317  1.00 74.56      BCHN C  
ATOM      8  NE  ARG   384     -30.613 -22.563 -72.304  1.00 90.93      BCHN N  
ATOM      9  CZ  ARG   384     -31.609 -22.545 -73.227  1.00105.20      BCHN C  
ATOM     10  NH1 ARG   384     -32.523 -21.547 -73.262  1.00113.64      BCHN N1+
ATOM     11  NH2 ARG   384     -31.664 -23.541 -74.143  1.00102.98      BCHN N  
ATOM     12  HN  ARG   384     -29.226 -17.556 -72.624  1.00  0.00      BCHN H  
ATOM     13  HA  ARG   384     -27.272 -19.584 -73.434  1.00  0.00      BCHN H  
ATOM     14  HB1 ARG   384     -29.352 -20.920 -73.940  1.00  0.00      BCHN H  
ATOM     15  HB2 ARG   384     -30.333 -19.540 -73.315  1.00  0.00      BCHN H  
ATOM     16  HG1 ARG   384     -29.087 -19.774 -71.088  1.00  0.00      BCHN H  
ATOM     17  HG2 ARG   384     -28.293 -21.242 -71.763  1.00  0.00      BCHN H  
ATOM     18  HD1 ARG   384     -31.303 -20.854 -71.172  1.00  0.00      BCHN H  
ATOM     19  HD2 ARG   384     -30.122 -21.945 -70.356  1.00  0.00      BCHN H  
ATOM     20  HE  ARG   384     -29.964 -23.325 -72.341  1.00  0.00      BCHN H  
ATOM     21 HH11 ARG   384     -32.498 -20.822 -72.578  1.00  0.00      BCHN H  
ATOM     22 HH12 ARG   384     -33.218 -21.547 -73.987  1.00  0.00      BCHN H  
ATOM     23 HH21 ARG   384     -30.971 -24.261 -74.115  1.00  0.00      BCHN H  
ATOM     24 HH22 ARG   384     -32.368 -23.510 -74.852  1.00  0.00      BCHN H  
TER      25      ARG   384 
ATOM     26  N   GLY   325     -28.512 -40.104 -83.456  1.00 73.07      CCHN N  
ATOM     27  CA  GLY   325     -27.239 -40.008 -84.142  1.00 79.00      CCHN C  
ATOM     28  C   GLY   325     -26.062 -39.757 -83.244  1.00 83.82      CCHN C  
ATOM     29  O   GLY   325     -24.932 -39.693 -83.725  1.00 82.77      CCHN O  
ATOM     30  HN  GLY   325     -28.758 -41.016 -83.136  1.00  0.00      CCHN H  
ATOM     31  HA1 GLY   325     -27.282 -39.203 -84.863  1.00  0.00      CCHN H  
ATOM     32  HA2 GLY   325     -27.080 -40.967 -84.611  1.00  0.00      CCHN H  
ATOM     33  N   ALA   326     -26.270 -39.621 -81.913  1.00 67.47      CCHN N  
ATOM     34  CA  ALA   326     -25.185 -39.525 -80.957  1.00 81.05      CCHN C  
ATOM     35  C   ALA   326     -24.433 -40.832 -80.845  1.00 82.18      CCHN C  
ATOM     36  O   ALA   326     -24.986 -41.909 -81.051  1.00 80.60      CCHN O  
ATOM     37  CB  ALA   326     -25.637 -39.094 -79.547  1.00 65.89      CCHN C  
ATOM     38  HN  ALA   326     -27.190 -39.648 -81.528  1.00  0.00      CCHN H  
ATOM     39  HA  ALA   326     -24.501 -38.774 -81.328  1.00  0.00      CCHN H  
ATOM     40  HB1 ALA   326     -26.275 -39.874 -79.080  1.00  0.00      CCHN H  
ATOM     41  HB2 ALA   326     -26.227 -38.155 -79.608  1.00  0.00      CCHN H  
ATOM     42  HB3 ALA   326     -24.763 -38.915 -78.886  1.00  0.00      CCHN H  
ATOM     43  N   ASN   327     -23.128 -40.756 -80.515  1.00 93.09      CCHN N  
ATOM     44  CA  ASN   327     -22.310 -41.920 -80.272  1.00 79.26      CCHN C  
ATOM     45  C   ASN   327     -21.852 -41.747 -78.856  1.00 65.15      CCHN C  
ATOM     46  O   ASN   327     -21.174 -40.779 -78.524  1.00 60.43      CCHN O  
ATOM     47  CB  ASN   327     -21.100 -42.005 -81.227  1.00 87.90      CCHN C  
ATOM     48  CG  ASN   327     -21.607 -42.388 -82.620  1.00 84.24      CCHN C  
ATOM     49  ND2 ASN   327     -21.632 -41.405 -83.563  1.00 89.64      CCHN N  
ATOM     50  OD1 ASN   327     -21.977 -43.546 -82.838  1.00 78.55      CCHN O  
ATOM     51  HN  ASN   327     -22.681 -39.876 -80.380  1.00  0.00      CCHN H  
ATOM     52  HA  ASN   327     -22.898 -42.828 -80.325  1.00  0.00      CCHN H  
ATOM     53  HB1 ASN   327     -20.391 -42.791 -80.890  1.00  0.00      CCHN H  
ATOM     54  HB2 ASN   327     -20.565 -41.033 -81.260  1.00  0.00      CCHN H  
ATOM     55 HD21 ASN   327     -21.327 -40.482 -83.337  1.00  0.00      CCHN H  
ATOM     56 HD22 ASN   327     -21.983 -41.612 -84.475  1.00  0.00      CCHN H  
ATOM     57  N   VAL   328     -22.289 -42.669 -77.971  1.00 76.30      CCHN N  
ATOM     58  CA  VAL   328     -22.361 -42.429 -76.546  1.00 65.46      CCHN C  
ATOM     59  C   VAL   328     -21.034 -42.494 -75.826  1.00 46.72      CCHN C  
ATOM     60  O   VAL   328     -20.877 -41.880 -74.772  1.00 51.90      CCHN O  
ATOM     61  CB  VAL   328     -23.369 -43.357 -75.883  1.00 57.33      CCHN C  
ATOM     62  CG1 VAL   328     -24.758 -43.036 -76.473  1.00 62.38      CCHN C  
ATOM     63  CG2 VAL   328     -22.994 -44.842 -76.079  1.00 63.20      CCHN C  
ATOM     64  HN  VAL   328     -22.790 -43.475 -78.275  1.00  0.00      CCHN H  
ATOM     65  HA  VAL   328     -22.728 -41.421 -76.413  1.00  0.00      CCHN H  
ATOM     66  HB  VAL   328     -23.411 -43.150 -74.788  1.00  0.00      CCHN H  
ATOM     67 HG11 VAL   328     -24.786 -43.219 -77.567  1.00  0.00      CCHN H  
ATOM     68 HG12 VAL   328     -25.029 -41.976 -76.283  1.00  0.00      CCHN H  
ATOM     69 HG13 VAL   328     -25.531 -43.681 -76.007  1.00  0.00      CCHN H  
ATOM     70 HG21 VAL   328     -22.018 -45.069 -75.607  1.00  0.00      CCHN H  
ATOM     71 HG22 VAL   328     -22.942 -45.106 -77.155  1.00  0.00      CCHN H  
ATOM     72 HG23 VAL   328     -23.762 -45.489 -75.605  1.00  0.00      CCHN H  
ATOM     73  N   GLY   329     -20.025 -43.195 -76.395  1.00 68.37      CCHN N  
ATOM     74  CA  GLY   329     -18.706 -43.270 -75.798  1.00 66.09      CCHN C  
ATOM     75  C   GLY   329     -17.873 -42.083 -76.183  1.00 66.64      CCHN C  
ATOM     76  O   GLY   329     -16.954 -41.704 -75.462  1.00 55.02      CCHN O  
ATOM     77  HN  GLY   329     -20.155 -43.687 -77.251  1.00  0.00      CCHN H  
ATOM     78  HA1 GLY   329     -18.227 -44.150 -76.200  1.00  0.00      CCHN H  
ATOM     79  HA2 GLY   329     -18.794 -43.296 -74.721  1.00  0.00      CCHN H  
ATOM     80  N   SER   330     -18.205 -41.454 -77.331  1.00 75.12      CCHN N  
ATOM     81  CA  SER   330     -17.441 -40.389 -77.938  1.00 71.52      CCHN C  
ATOM     82  C   SER   330     -18.221 -39.092 -77.858  1.00 61.29      CCHN C  
ATOM     83  O   SER   330     -18.012 -38.178 -78.653  1.00 51.04      CCHN O  
ATOM     84  CB  SER   330     -17.035 -40.719 -79.403  1.00 69.71      CCHN C  
ATOM     85  OG  SER   330     -18.144 -41.093 -80.212  1.00 80.43      CCHN O  
ATOM     86  HN  SER   330     -18.985 -41.760 -77.870  1.00  0.00      CCHN H  
ATOM     87  HA  SER   330     -16.523 -40.246 -77.384  1.00  0.00      CCHN H  
ATOM     88  HB1 SER   330     -16.323 -41.573 -79.391  1.00  0.00      CCHN H  
ATOM     89  HB2 SER   330     -16.510 -39.864 -79.876  1.00  0.00      CCHN H  
ATOM     90  HG1 SER   330     -17.767 -41.322 -81.067  1.00  0.00      CCHN H  
ATOM     91  N   ALA   331     -19.140 -38.968 -76.872  1.00 74.29      CCHN N  
ATOM     92  CA  ALA   331     -19.949 -37.785 -76.685  1.00 71.85      CCHN C  
ATOM     93  C   ALA   331     -19.492 -37.090 -75.432  1.00 59.67      CCHN C  
ATOM     94  O   ALA   331     -19.506 -37.677 -74.351  1.00 50.26      CCHN O  
ATOM     95  CB  ALA   331     -21.435 -38.132 -76.513  1.00 54.11      CCHN C  
ATOM     96  HN  ALA   331     -19.301 -39.711 -76.227  1.00  0.00      CCHN H  
ATOM     97  HA  ALA   331     -19.836 -37.111 -77.523  1.00  0.00      CCHN H  
ATOM     98  HB1 ALA   331     -21.549 -38.866 -75.688  1.00  0.00      CCHN H  
ATOM     99  HB2 ALA   331     -21.835 -38.587 -77.443  1.00  0.00      CCHN H  
ATOM    100  HB3 ALA   331     -22.043 -37.232 -76.279  1.00  0.00      CCHN H  
ATOM    101  N   GLN   332     -19.071 -35.813 -75.573  1.00 51.01      CCHN N  
ATOM    102  CA  GLN   332     -18.322 -35.079 -74.580  1.00 57.91      CCHN C  
ATOM    103  C   GLN   332     -19.171 -33.981 -73.995  1.00 52.28      CCHN C  
ATOM    104  O   GLN   332     -19.850 -33.251 -74.714  1.00 63.65      CCHN O  
ATOM    105  CB  GLN   332     -17.059 -34.467 -75.233  1.00 55.06      CCHN C  
ATOM    106  CG  GLN   332     -16.138 -33.699 -74.269  1.00 54.39      CCHN C  
ATOM    107  CD  GLN   332     -14.931 -33.144 -75.029  1.00 62.19      CCHN C  
ATOM    108  NE2 GLN   332     -14.332 -32.059 -74.459  1.00 72.71      CCHN N  
ATOM    109  OE1 GLN   332     -14.541 -33.649 -76.087  1.00 57.17      CCHN O  
ATOM    110  HN  GLN   332     -19.150 -35.346 -76.449  1.00  0.00      CCHN H  
ATOM    111  HA  GLN   332     -18.026 -35.738 -73.779  1.00  0.00      CCHN H  
ATOM    112  HB1 GLN   332     -17.372 -33.789 -76.058  1.00  0.00      CCHN H  
ATOM    113  HB2 GLN   332     -16.479 -35.303 -75.687  1.00  0.00      CCHN H  
ATOM    114  HG1 GLN   332     -15.784 -34.370 -73.460  1.00  0.00      CCHN H  
ATOM    115  HG2 GLN   332     -16.696 -32.854 -73.814  1.00  0.00      CCHN H  
ATOM    116 HE21 GLN   332     -13.554 -31.625 -74.913  1.00  0.00      CCHN H  
ATOM    117 HE22 GLN   332     -14.700 -31.673 -73.615  1.00  0.00      CCHN H  
ATOM    118  N   GLY   333     -19.162 -33.884 -72.645  1.00 47.64      CCHN N  
ATOM    119  CA  GLY   333     -19.876 -32.899 -71.863  1.00 47.25      CCHN C  
ATOM    120  C   GLY   333     -19.068 -31.645 -71.636  1.00 59.57      CCHN C  
ATOM    121  O   GLY   333     -17.972 -31.500 -72.176  1.00 61.90      CCHN O  
ATOM    122  HN  GLY   333     -18.605 -34.509 -72.101  1.00  0.00      CCHN H  
ATOM    123  HA1 GLY   333     -20.062 -33.358 -70.903  1.00  0.00      CCHN H  
ATOM    124  HA2 GLY   333     -20.779 -32.636 -72.392  1.00  0.00      CCHN H  
ATOM    125  N   PRO   334     -19.572 -30.720 -70.814  1.00 61.83      CCHN N  
ATOM    126  CA  PRO   334     -18.947 -29.431 -70.540  1.00 59.89      CCHN C  
ATOM    127  C   PRO   334     -17.577 -29.506 -69.907  1.00 48.15      CCHN C  
ATOM    128  O   PRO   334     -16.817 -28.551 -70.033  1.00 48.38      CCHN O  
ATOM    129  CB  PRO   334     -19.918 -28.726 -69.582  1.00 56.73      CCHN C  
ATOM    130  CG  PRO   334     -21.282 -29.312 -69.944  1.00 60.66      CCHN C  
ATOM    131  CD  PRO   334     -20.953 -30.756 -70.321  1.00 58.85      CCHN C  
ATOM    132  HA  PRO   334     -18.850 -28.921 -71.488  1.00  0.00      CCHN H  
ATOM    133  HB1 PRO   334     -19.894 -27.623 -69.705  1.00  0.00      CCHN H  
ATOM    134  HB2 PRO   334     -19.697 -28.984 -68.522  1.00  0.00      CCHN H  
ATOM    135  HG1 PRO   334     -22.012 -29.246 -69.112  1.00  0.00      CCHN H  
ATOM    136  HG2 PRO   334     -21.687 -28.784 -70.834  1.00  0.00      CCHN H  
ATOM    137  HD1 PRO   334     -20.993 -31.411 -69.424  1.00  0.00      CCHN H  
ATOM    138  HD2 PRO   334     -21.671 -31.109 -71.094  1.00  0.00      CCHN H  
ATOM    139  N   THR   335     -17.262 -30.587 -69.165  1.00 50.42      CCHN N  
ATOM    140  CA  THR   335     -16.092 -30.640 -68.313  1.00 46.47      CCHN C  
ATOM    141  C   THR   335     -14.977 -31.447 -68.927  1.00 49.27      CCHN C  
ATOM    142  O   THR   335     -13.929 -31.619 -68.307  1.00 47.80      CCHN O  
ATOM    143  CB  THR   335     -16.419 -31.218 -66.942  1.00 44.81      CCHN C  
ATOM    144  CG2 THR   335     -17.262 -30.174 -66.192  1.00 44.95      CCHN C  
ATOM    145  OG1 THR   335     -17.162 -32.428 -67.046  1.00 52.65      CCHN O  
ATOM    146  HN  THR   335     -17.889 -31.359 -69.086  1.00  0.00      CCHN H  
ATOM    147  HA  THR   335     -15.712 -29.640 -68.166  1.00  0.00      CCHN H  
ATOM    148  HB  THR   335     -15.497 -31.413 -66.350  1.00  0.00      CCHN H  
ATOM    149  HG1 THR   335     -17.233 -32.774 -66.151  1.00  0.00      CCHN H  
ATOM    150 HG21 THR   335     -18.179 -29.923 -66.765  1.00  0.00      CCHN H  
ATOM    151 HG22 THR   335     -16.678 -29.243 -66.039  1.00  0.00      CCHN H  
ATOM    152 HG23 THR   335     -17.569 -30.561 -65.199  1.00  0.00      CCHN H  
ATOM    153  N   GLY   336     -15.167 -31.959 -70.165  1.00 60.30      CCHN N  
ATOM    154  CA  GLY   336     -14.220 -32.859 -70.794  1.00 61.29      CCHN C  
ATOM    155  C   GLY   336     -14.426 -34.276 -70.342  1.00 48.81      CCHN C  
ATOM    156  O   GLY   336     -13.662 -35.168 -70.702  1.00 46.33      CCHN O  
ATOM    157  HN  GLY   336     -16.002 -31.772 -70.678  1.00  0.00      CCHN H  
ATOM    158  HA1 GLY   336     -13.213 -32.558 -70.538  1.00  0.00      CCHN H  
ATOM    159  HA2 GLY   336     -14.411 -32.822 -71.854  1.00  0.00      CCHN H  
ATOM    160  N   LEU   337     -15.487 -34.507 -69.543  1.00 40.07      CCHN N  
ATOM    161  CA  LEU   337     -15.924 -35.803 -69.098  1.00 48.49      CCHN C  
ATOM    162  C   LEU   337     -17.233 -36.048 -69.786  1.00 52.37      CCHN C  
ATOM    163  O   LEU   337     -17.828 -35.134 -70.354  1.00 53.05      CCHN O  
ATOM    164  CB  LEU   337     -16.128 -35.879 -67.567  1.00 48.42      CCHN C  
ATOM    165  CG  LEU   337     -14.823 -35.720 -66.755  1.00 51.13      CCHN C  
ATOM    166  CD1 LEU   337     -15.136 -35.519 -65.263  1.00 51.69      CCHN C  
ATOM    167  CD2 LEU   337     -13.863 -36.907 -66.959  1.00 57.40      CCHN C  
ATOM    168  HN  LEU   337     -16.069 -33.750 -69.259  1.00  0.00      CCHN H  
ATOM    169  HA  LEU   337     -15.229 -36.564 -69.424  1.00  0.00      CCHN H  
ATOM    170  HB1 LEU   337     -16.586 -36.854 -67.292  1.00  0.00      CCHN H  
ATOM    171  HB2 LEU   337     -16.835 -35.077 -67.262  1.00  0.00      CCHN H  
ATOM    172  HG  LEU   337     -14.304 -34.798 -67.108  1.00  0.00      CCHN H  
ATOM    173 HD11 LEU   337     -15.704 -36.384 -64.864  1.00  0.00      CCHN H  
ATOM    174 HD12 LEU   337     -15.749 -34.603 -65.121  1.00  0.00      CCHN H  
ATOM    175 HD13 LEU   337     -14.199 -35.410 -64.679  1.00  0.00      CCHN H  
ATOM    176 HD21 LEU   337     -13.568 -36.999 -68.025  1.00  0.00      CCHN H  
ATOM    177 HD22 LEU   337     -14.348 -37.854 -66.640  1.00  0.00      CCHN H  
ATOM    178 HD23 LEU   337     -12.943 -36.759 -66.357  1.00  0.00      CCHN H  
ATOM    179  N   GLY   338     -17.671 -37.324 -69.784  1.00 52.63      CCHN N  
ATOM    180  CA  GLY   338     -18.820 -37.846 -70.490  1.00 50.10      CCHN C  
ATOM    181  C   GLY   338     -20.098 -37.072 -70.430  1.00 51.10      CCHN C  
ATOM    182  O   GLY   338     -20.482 -36.539 -69.391  1.00 48.37      CCHN O  
ATOM    183  HN  GLY   338     -17.147 -38.014 -69.294  1.00  0.00      CCHN H  
ATOM    184  HA1 GLY   338     -19.031 -38.795 -70.025  1.00  0.00      CCHN H  
ATOM    185  HA2 GLY   338     -18.538 -37.946 -71.525  1.00  0.00      CCHN H  
ATOM    186  N   LYS   339     -20.824 -37.084 -71.571  1.00 43.78      CCHN N  
ATOM    187  CA  LYS   339     -22.186 -36.622 -71.644  1.00 37.01      CCHN C  
ATOM    188  C   LYS   339     -23.088 -37.827 -71.525  1.00 39.09      CCHN C  
ATOM    189  O   LYS   339     -24.254 -37.685 -71.172  1.00 46.75      CCHN O  
ATOM    190  CB  LYS   339     -22.459 -35.867 -72.974  1.00 34.89      CCHN C  
ATOM    191  CG  LYS   339     -23.860 -35.229 -73.070  1.00 45.84      CCHN C  
ATOM    192  CD  LYS   339     -24.040 -34.232 -74.231  1.00 63.00      CCHN C  
ATOM    193  CE  LYS   339     -23.310 -32.897 -74.014  1.00 76.57      CCHN C  
ATOM    194  NZ  LYS   339     -23.597 -31.938 -75.105  1.00 77.53      CCHN N1+
ATOM    195  HN  LYS   339     -20.451 -37.472 -72.411  1.00  0.00      CCHN H  
ATOM    196  HA  LYS   339     -22.394 -35.959 -70.817  1.00  0.00      CCHN H  
ATOM    197  HB1 LYS   339     -22.301 -36.548 -73.837  1.00  0.00      CCHN H  
ATOM    198  HB2 LYS   339     -21.704 -35.056 -73.047  1.00  0.00      CCHN H  
ATOM    199  HG1 LYS   339     -24.087 -34.704 -72.117  1.00  0.00      CCHN H  
ATOM    200  HG2 LYS   339     -24.609 -36.044 -73.190  1.00  0.00      CCHN H  
ATOM    201  HD1 LYS   339     -25.130 -34.026 -74.328  1.00  0.00      CCHN H  
ATOM    202  HD2 LYS   339     -23.697 -34.708 -75.175  1.00  0.00      CCHN H  
ATOM    203  HE1 LYS   339     -22.214 -33.058 -73.991  1.00  0.00      CCHN H  
ATOM    204  HE2 LYS   339     -23.627 -32.427 -73.058  1.00  0.00      CCHN H  
ATOM    205  HZ1 LYS   339     -24.589 -31.633 -75.052  1.00  0.00      CCHN H  
ATOM    206  HZ2 LYS   339     -23.415 -32.385 -76.025  1.00  0.00      CCHN H  
ATOM    207  HZ3 LYS   339     -22.981 -31.098 -75.006  1.00  0.00      CCHN H  
ATOM    208  N   TYR   340     -22.548 -39.054 -71.748  1.00 50.86      CCHN N  
ATOM    209  CA  TYR   340     -23.304 -40.272 -71.543  1.00 49.73      CCHN C  
ATOM    210  C   TYR   340     -22.431 -41.339 -70.924  1.00 37.29      CCHN C  
ATOM    211  O   TYR   340     -22.958 -42.194 -70.216  1.00 45.07      CCHN O  
ATOM    212  CB  TYR   340     -23.880 -40.878 -72.854  1.00 36.08      CCHN C  
ATOM    213  CG  TYR   340     -24.759 -39.897 -73.583  1.00 48.50      CCHN C  
ATOM    214  CD1 TYR   340     -26.010 -39.504 -73.074  1.00 51.67      CCHN C  
ATOM    215  CD2 TYR   340     -24.319 -39.339 -74.793  1.00 56.43      CCHN C  
ATOM    216  CE1 TYR   340     -26.777 -38.538 -73.742  1.00 60.11      CCHN C  
ATOM    217  CE2 TYR   340     -25.072 -38.363 -75.455  1.00 55.58      CCHN C  
ATOM    218  CZ  TYR   340     -26.298 -37.952 -74.921  1.00 62.06      CCHN C  
ATOM    219  OH  TYR   340     -27.041 -36.946 -75.573  1.00 77.75      CCHN O  
ATOM    220  HN  TYR   340     -21.603 -39.159 -72.040  1.00  0.00      CCHN H  
ATOM    221  HA  TYR   340     -24.109 -40.087 -70.847  1.00  0.00      CCHN H  
ATOM    222  HB1 TYR   340     -24.499 -41.770 -72.627  1.00  0.00      CCHN H  
ATOM    223  HB2 TYR   340     -23.053 -41.182 -73.531  1.00  0.00      CCHN H  
ATOM    224  HD1 TYR   340     -26.374 -39.931 -72.151  1.00  0.00      CCHN H  
ATOM    225  HD2 TYR   340     -23.379 -39.661 -75.202  1.00  0.00      CCHN H  
ATOM    226  HE1 TYR   340     -27.729 -38.232 -73.334  1.00  0.00      CCHN H  
ATOM    227  HE2 TYR   340     -24.704 -37.927 -76.372  1.00  0.00      CCHN H  
ATOM    228  HH  TYR   340     -27.936 -36.970 -75.213  1.00  0.00      CCHN H  
ATOM    229  N   LEU   341     -21.087 -41.314 -71.130  1.00 46.55      CCHN N  
ATOM    230  CA  LEU   341     -20.197 -42.323 -70.578  1.00 34.05      CCHN C  
ATOM    231  C   LEU   341     -18.857 -41.706 -70.258  1.00 36.41      CCHN C  
ATOM    232  O   LEU   341     -18.329 -40.907 -71.028  1.00 42.54      CCHN O  
ATOM    233  CB  LEU   341     -19.905 -43.505 -71.545  1.00 32.01      CCHN C  
ATOM    234  CG  LEU   341     -21.091 -44.464 -71.799  1.00 45.15      CCHN C  
ATOM    235  CD1 LEU   341     -20.768 -45.424 -72.952  1.00 56.60      CCHN C  
ATOM    236  CD2 LEU   341     -21.479 -45.265 -70.545  1.00 56.74      CCHN C  
ATOM    237  HN  LEU   341     -20.652 -40.627 -71.705  1.00  0.00      CCHN H  
ATOM    238  HA  LEU   341     -20.611 -42.689 -69.651  1.00  0.00      CCHN H  
ATOM    239  HB1 LEU   341     -19.068 -44.122 -71.146  1.00  0.00      CCHN H  
ATOM    240  HB2 LEU   341     -19.577 -43.084 -72.521  1.00  0.00      CCHN H  
ATOM    241  HG  LEU   341     -21.970 -43.855 -72.112  1.00  0.00      CCHN H  
ATOM    242 HD11 LEU   341     -19.905 -46.071 -72.686  1.00  0.00      CCHN H  
ATOM    243 HD12 LEU   341     -20.512 -44.852 -73.868  1.00  0.00      CCHN H  
ATOM    244 HD13 LEU   341     -21.642 -46.072 -73.173  1.00  0.00      CCHN H  
ATOM    245 HD21 LEU   341     -21.748 -44.586 -69.712  1.00  0.00      CCHN H  
ATOM    246 HD22 LEU   341     -20.631 -45.902 -70.217  1.00  0.00      CCHN H  
ATOM    247 HD23 LEU   341     -22.351 -45.919 -70.759  1.00  0.00      CCHN H  
TER     248      LEU   341 
ATOM    249  N   GLU   345     -34.452 -17.392 -72.418  1.00 66.20      DCHN N  
ATOM    250  CA  GLU   345     -33.068 -17.214 -72.768  1.00 62.48      DCHN C  
ATOM    251  C   GLU   345     -32.265 -16.429 -71.754  1.00 46.97      DCHN C  
ATOM    252  O   GLU   345     -31.133 -16.803 -71.452  1.00 42.48      DCHN O  
ATOM    253  CB  GLU   345     -33.015 -16.458 -74.103  1.00 49.00      DCHN C  
ATOM    254  CG  GLU   345     -33.717 -17.233 -75.234  1.00 60.70      DCHN C  
ATOM    255  CD  GLU   345     -34.230 -16.246 -76.270  1.00 76.07      DCHN C  
ATOM    256  OE1 GLU   345     -33.398 -15.466 -76.799  1.00 72.17      DCHN O  
ATOM    257  OE2 GLU   345     -35.456 -16.270 -76.553  1.00 82.76      DCHN O1-
ATOM    258  HN  GLU   345     -35.077 -16.909 -73.028  1.00  0.00      DCHN H  
ATOM    259  HA  GLU   345     -32.619 -18.190 -72.881  1.00  0.00      DCHN H  
ATOM    260  HB1 GLU   345     -31.965 -16.264 -74.408  1.00  0.00      DCHN H  
ATOM    261  HB2 GLU   345     -33.517 -15.470 -73.964  1.00  0.00      DCHN H  
ATOM    262  HG1 GLU   345     -34.583 -17.819 -74.866  1.00  0.00      DCHN H  
ATOM    263  HG2 GLU   345     -33.003 -17.939 -75.706  1.00  0.00      DCHN H  
ATOM    264  N   VAL   346     -32.830 -15.324 -71.204  1.00 48.95      DCHN N  
ATOM    265  CA  VAL   346     -32.112 -14.429 -70.309  1.00 45.00      DCHN C  
ATOM    266  C   VAL   346     -32.373 -14.781 -68.870  1.00 43.79      DCHN C  
ATOM    267  O   VAL   346     -31.784 -14.185 -67.969  1.00 45.94      DCHN O  
ATOM    268  CB  VAL   346     -32.450 -12.954 -70.494  1.00 46.58      DCHN C  
ATOM    269  CG1 VAL   346     -31.889 -12.496 -71.847  1.00 58.78      DCHN C  
ATOM    270  CG2 VAL   346     -33.964 -12.701 -70.383  1.00 50.49      DCHN C  
ATOM    271  HN  VAL   346     -33.755 -15.040 -71.448  1.00  0.00      DCHN H  
ATOM    272  HA  VAL   346     -31.050 -14.540 -70.475  1.00  0.00      DCHN H  
ATOM    273  HB  VAL   346     -31.938 -12.348 -69.711  1.00  0.00      DCHN H  
ATOM    274 HG11 VAL   346     -32.330 -13.081 -72.680  1.00  0.00      DCHN H  
ATOM    275 HG12 VAL   346     -30.789 -12.631 -71.860  1.00  0.00      DCHN H  
ATOM    276 HG13 VAL   346     -32.113 -11.421 -72.013  1.00  0.00      DCHN H  
ATOM    277 HG21 VAL   346     -34.359 -13.038 -69.404  1.00  0.00      DCHN H  
ATOM    278 HG22 VAL   346     -34.506 -13.235 -71.190  1.00  0.00      DCHN H  
ATOM    279 HG23 VAL   346     -34.172 -11.615 -70.490  1.00  0.00      DCHN H  
ATOM    280  N   LEU   347     -33.214 -15.809 -68.615  1.00 45.24      DCHN N  
ATOM    281  CA  LEU   347     -33.275 -16.451 -67.326  1.00 42.00      DCHN C  
ATOM    282  C   LEU   347     -32.107 -17.419 -67.313  1.00 42.98      DCHN C  
ATOM    283  O   LEU   347     -32.097 -18.334 -68.137  1.00 47.33      DCHN O  
ATOM    284  CB  LEU   347     -34.594 -17.230 -67.114  1.00 42.29      DCHN C  
ATOM    285  CG  LEU   347     -35.825 -16.327 -66.868  1.00 51.40      DCHN C  
ATOM    286  CD1 LEU   347     -37.122 -17.149 -66.940  1.00 52.29      DCHN C  
ATOM    287  CD2 LEU   347     -35.745 -15.566 -65.532  1.00 54.56      DCHN C  
ATOM    288  HN  LEU   347     -33.734 -16.244 -69.346  1.00  0.00      DCHN H  
ATOM    289  HA  LEU   347     -33.179 -15.703 -66.556  1.00  0.00      DCHN H  
ATOM    290  HB1 LEU   347     -34.495 -17.910 -66.242  1.00  0.00      DCHN H  
ATOM    291  HB2 LEU   347     -34.785 -17.857 -68.012  1.00  0.00      DCHN H  
ATOM    292  HG  LEU   347     -35.868 -15.572 -67.687  1.00  0.00      DCHN H  
ATOM    293 HD11 LEU   347     -37.136 -17.924 -66.145  1.00  0.00      DCHN H  
ATOM    294 HD12 LEU   347     -37.198 -17.648 -67.928  1.00  0.00      DCHN H  
ATOM    295 HD13 LEU   347     -38.006 -16.487 -66.814  1.00  0.00      DCHN H  
ATOM    296 HD21 LEU   347     -34.880 -14.871 -65.520  1.00  0.00      DCHN H  
ATOM    297 HD22 LEU   347     -35.639 -16.282 -64.690  1.00  0.00      DCHN H  
ATOM    298 HD23 LEU   347     -36.668 -14.968 -65.375  1.00  0.00      DCHN H  
ATOM    299  N   PRO   348     -31.087 -17.257 -66.471  1.00 44.09      DCHN N  
ATOM    300  CA  PRO   348     -29.821 -17.949 -66.628  1.00 46.33      DCHN C  
ATOM    301  C   PRO   348     -29.983 -19.364 -66.143  1.00 40.62      DCHN C  
ATOM    302  O   PRO   348     -30.791 -19.595 -65.245  1.00 40.53      DCHN O  
ATOM    303  CB  PRO   348     -28.853 -17.141 -65.755  1.00 48.30      DCHN C  
ATOM    304  CG  PRO   348     -29.732 -16.586 -64.632  1.00 43.91      DCHN C  
ATOM    305  CD  PRO   348     -31.049 -16.307 -65.357  1.00 38.63      DCHN C  
ATOM    306  HA  PRO   348     -29.534 -17.964 -67.670  1.00  0.00      DCHN H  
ATOM    307  HB1 PRO   348     -28.461 -16.287 -66.352  1.00  0.00      DCHN H  
ATOM    308  HB2 PRO   348     -27.995 -17.734 -65.387  1.00  0.00      DCHN H  
ATOM    309  HG1 PRO   348     -29.889 -17.373 -63.862  1.00  0.00      DCHN H  
ATOM    310  HG2 PRO   348     -29.301 -15.682 -64.159  1.00  0.00      DCHN H  
ATOM    311  HD1 PRO   348     -31.922 -16.460 -64.687  1.00  0.00      DCHN H  
ATOM    312  HD2 PRO   348     -31.047 -15.273 -65.765  1.00  0.00      DCHN H  
ATOM    313  N   ARG   349     -29.271 -20.324 -66.767  1.00 40.33      DCHN N  
ATOM    314  CA  ARG   349     -29.430 -21.727 -66.477  1.00 51.16      DCHN C  
ATOM    315  C   ARG   349     -28.055 -22.307 -66.330  1.00 59.41      DCHN C  
ATOM    316  O   ARG   349     -27.053 -21.662 -66.632  1.00 48.82      DCHN O  
ATOM    317  CB  ARG   349     -30.174 -22.535 -67.577  1.00 38.39      DCHN C  
ATOM    318  CG  ARG   349     -31.557 -21.988 -67.986  1.00 46.31      DCHN C  
ATOM    319  CD  ARG   349     -32.645 -22.014 -66.905  1.00 57.04      DCHN C  
ATOM    320  NE  ARG   349     -33.099 -23.428 -66.658  1.00 64.84      DCHN N  
ATOM    321  CZ  ARG   349     -34.362 -23.885 -66.890  1.00 85.73      DCHN C  
ATOM    322  NH1 ARG   349     -34.698 -25.136 -66.496  1.00 87.32      DCHN N1+
ATOM    323  NH2 ARG   349     -35.298 -23.130 -67.510  1.00101.16      DCHN N  
ATOM    324  HN  ARG   349     -28.600 -20.102 -67.470  1.00  0.00      DCHN H  
ATOM    325  HA  ARG   349     -29.928 -21.839 -65.532  1.00  0.00      DCHN H  
ATOM    326  HB1 ARG   349     -30.304 -23.588 -67.250  1.00  0.00      DCHN H  
ATOM    327  HB2 ARG   349     -29.535 -22.556 -68.486  1.00  0.00      DCHN H  
ATOM    328  HG1 ARG   349     -31.922 -22.566 -68.866  1.00  0.00      DCHN H  
ATOM    329  HG2 ARG   349     -31.428 -20.934 -68.319  1.00  0.00      DCHN H  
ATOM    330  HD1 ARG   349     -33.499 -21.387 -67.242  1.00  0.00      DCHN H  
ATOM    331  HD2 ARG   349     -32.267 -21.602 -65.946  1.00  0.00      DCHN H  
ATOM    332  HE  ARG   349     -32.449 -24.077 -66.253  1.00  0.00      DCHN H  
ATOM    333 HH11 ARG   349     -33.987 -25.714 -66.085  1.00  0.00      DCHN H  
ATOM    334 HH12 ARG   349     -35.595 -25.509 -66.727  1.00  0.00      DCHN H  
ATOM    335 HH21 ARG   349     -35.033 -22.255 -67.902  1.00  0.00      DCHN H  
ATOM    336 HH22 ARG   349     -36.182 -23.542 -67.736  1.00  0.00      DCHN H  
ATOM    337  N   GLY   350     -27.983 -23.562 -65.844  1.00 46.48      DCHN N  
ATOM    338  CA  GLY   350     -26.761 -24.328 -65.792  1.00 46.54      DCHN C  
ATOM    339  C   GLY   350     -26.645 -25.080 -67.079  1.00 50.02      DCHN C  
ATOM    340  O   GLY   350     -26.936 -24.556 -68.153  1.00 49.22      DCHN O  
ATOM    341  HN  GLY   350     -28.810 -24.050 -65.566  1.00  0.00      DCHN H  
ATOM    342  HA1 GLY   350     -26.863 -25.035 -64.981  1.00  0.00      DCHN H  
ATOM    343  HA2 GLY   350     -25.912 -23.668 -65.691  1.00  0.00      DCHN H  
ATOM    344  N   ASN   351     -26.223 -26.355 -66.988  1.00 54.03      DCHN N  
ATOM    345  CA  ASN   351     -26.202 -27.238 -68.126  1.00 54.41      DCHN C  
ATOM    346  C   ASN   351     -27.173 -28.323 -67.787  1.00 55.49      DCHN C  
ATOM    347  O   ASN   351     -26.931 -29.132 -66.895  1.00 55.30      DCHN O  
ATOM    348  CB  ASN   351     -24.802 -27.828 -68.402  1.00 53.98      DCHN C  
ATOM    349  CG  ASN   351     -23.912 -26.674 -68.866  1.00 54.85      DCHN C  
ATOM    350  ND2 ASN   351     -22.722 -26.507 -68.226  1.00 54.70      DCHN N  
ATOM    351  OD1 ASN   351     -24.295 -25.932 -69.775  1.00 55.62      DCHN O  
ATOM    352  HN  ASN   351     -25.961 -26.763 -66.117  1.00  0.00      DCHN H  
ATOM    353  HA  ASN   351     -26.570 -26.737 -69.012  1.00  0.00      DCHN H  
ATOM    354  HB1 ASN   351     -24.852 -28.584 -69.214  1.00  0.00      DCHN H  
ATOM    355  HB2 ASN   351     -24.391 -28.302 -67.487  1.00  0.00      DCHN H  
ATOM    356 HD21 ASN   351     -22.118 -25.767 -68.523  1.00  0.00      DCHN H  
ATOM    357 HD22 ASN   351     -22.477 -27.102 -67.463  1.00  0.00      DCHN H  
ATOM    358  N   ALA   352     -28.329 -28.303 -68.489  1.00 51.68      DCHN N  
ATOM    359  CA  ALA   352     -29.494 -29.136 -68.291  1.00 50.07      DCHN C  
ATOM    360  C   ALA   352     -30.313 -28.786 -67.064  1.00 51.90      DCHN C  
ATOM    361  O   ALA   352     -31.476 -29.176 -66.977  1.00 55.75      DCHN O  
ATOM    362  CB  ALA   352     -29.191 -30.648 -68.344  1.00 48.81      DCHN C  
ATOM    363  HN  ALA   352     -28.433 -27.629 -69.215  1.00  0.00      DCHN H  
ATOM    364  HA  ALA   352     -30.129 -28.922 -69.135  1.00  0.00      DCHN H  
ATOM    365  HB1 ALA   352     -28.604 -30.967 -67.457  1.00  0.00      DCHN H  
ATOM    366  HB2 ALA   352     -28.602 -30.882 -69.256  1.00  0.00      DCHN H  
ATOM    367  HB3 ALA   352     -30.131 -31.236 -68.379  1.00  0.00      DCHN H  
ATOM    368  N   LEU   353     -29.751 -28.001 -66.116  1.00 55.79      DCHN N  
ATOM    369  CA  LEU   353     -30.436 -27.564 -64.925  1.00 57.78      DCHN C  
ATOM    370  C   LEU   353     -31.277 -26.319 -65.244  1.00 59.90      DCHN C  
ATOM    371  CB  LEU   353     -29.464 -27.169 -63.791  1.00 51.90      DCHN C  
ATOM    372  CG  LEU   353     -28.741 -28.333 -63.090  1.00 50.55      DCHN C  
ATOM    373  CD1 LEU   353     -27.641 -27.762 -62.180  1.00 52.46      DCHN C  
ATOM    374  CD2 LEU   353     -29.720 -29.210 -62.286  1.00 50.37      DCHN C  
ATOM    375  OT1 LEU   353     -32.529 -26.451 -65.245  1.00 58.99      DCHN O  
ATOM    376  OT2 LEU   353     -30.687 -25.224 -65.460  1.00 54.31      DCHN O  
ATOM    377  HN  LEU   353     -28.811 -27.687 -66.204  1.00  0.00      DCHN H  
ATOM    378  HA  LEU   353     -31.097 -28.351 -64.588  1.00  0.00      DCHN H  
ATOM    379  HB1 LEU   353     -30.031 -26.630 -63.002  1.00  0.00      DCHN H  
ATOM    380  HB2 LEU   353     -28.706 -26.467 -64.202  1.00  0.00      DCHN H  
ATOM    381  HG  LEU   353     -28.253 -28.971 -63.862  1.00  0.00      DCHN H  
ATOM    382 HD11 LEU   353     -28.072 -27.022 -61.474  1.00  0.00      DCHN H  
ATOM    383 HD12 LEU   353     -26.861 -27.253 -62.785  1.00  0.00      DCHN H  
ATOM    384 HD13 LEU   353     -27.167 -28.566 -61.586  1.00  0.00      DCHN H  
ATOM    385 HD21 LEU   353     -30.454 -29.701 -62.958  1.00  0.00      DCHN H  
ATOM    386 HD22 LEU   353     -30.271 -28.591 -61.547  1.00  0.00      DCHN H  
ATOM    387 HD23 LEU   353     -29.169 -30.001 -61.737  1.00  0.00      DCHN H  
TER     388      LEU   353 
ATOM    389  N   THR   135     -29.585 -28.947 -77.366  1.00 54.01      PCHN N  
ATOM    390  CA  THR   135     -28.700 -27.809 -77.316  1.00 59.63      PCHN C  
ATOM    391  C   THR   135     -27.442 -28.241 -76.606  1.00 63.54      PCHN C  
ATOM    392  O   THR   135     -27.406 -29.287 -75.958  1.00 61.32      PCHN O  
ATOM    393  CB  THR   135     -29.313 -26.611 -76.596  1.00 67.25      PCHN C  
ATOM    394  CG2 THR   135     -30.390 -25.977 -77.496  1.00 59.98      PCHN C  
ATOM    395  OG1 THR   135     -29.927 -26.994 -75.372  1.00 83.14      PCHN O  
ATOM    396  HN  THR   135     -29.727 -29.404 -76.492  1.00  0.00      PCHN H  
ATOM    397  HA  THR   135     -28.416 -27.518 -78.316  1.00  0.00      PCHN H  
ATOM    398  HB  THR   135     -28.537 -25.843 -76.381  1.00  0.00      PCHN H  
ATOM    399  HG1 THR   135     -29.866 -26.226 -74.791  1.00  0.00      PCHN H  
ATOM    400 HG21 THR   135     -31.230 -26.682 -77.673  1.00  0.00      PCHN H  
ATOM    401 HG22 THR   135     -29.958 -25.694 -78.478  1.00  0.00      PCHN H  
ATOM    402 HG23 THR   135     -30.794 -25.062 -77.016  1.00  0.00      PCHN H  
ATOM    403  N   ALA   136     -26.362 -27.435 -76.744  1.00 59.62      PCHN N  
ATOM    404  CA  ALA   136     -25.074 -27.638 -76.114  1.00 69.46      PCHN C  
ATOM    405  C   ALA   136     -25.175 -27.557 -74.613  1.00 71.16      PCHN C  
ATOM    406  O   ALA   136     -24.638 -28.402 -73.898  1.00 73.56      PCHN O  
ATOM    407  CB  ALA   136     -24.066 -26.572 -76.580  1.00 65.26      PCHN C  
ATOM    408  HN  ALA   136     -26.415 -26.628 -77.328  1.00  0.00      PCHN H  
ATOM    409  HA  ALA   136     -24.714 -28.623 -76.380  1.00  0.00      PCHN H  
ATOM    410  HB1 ALA   136     -24.462 -25.549 -76.402  1.00  0.00      PCHN H  
ATOM    411  HB2 ALA   136     -23.873 -26.691 -77.666  1.00  0.00      PCHN H  
ATOM    412  HB3 ALA   136     -23.098 -26.673 -76.045  1.00  0.00      PCHN H  
ATOM    413  N   ASP   137     -25.929 -26.546 -74.114  1.00 73.53      PCHN N  
ATOM    414  CA  ASP   137     -26.293 -26.400 -72.720  1.00 71.15      PCHN C  
ATOM    415  C   ASP   137     -27.149 -27.563 -72.272  1.00 65.75      PCHN C  
ATOM    416  O   ASP   137     -26.952 -28.113 -71.193  1.00 56.07      PCHN O  
ATOM    417  CB  ASP   137     -26.942 -25.017 -72.410  1.00 89.79      PCHN C  
ATOM    418  CG  ASP   137     -28.008 -24.599 -73.423  1.00 82.70      PCHN C  
ATOM    419  OD1 ASP   137     -29.142 -25.139 -73.362  1.00 67.97      PCHN O  
ATOM    420  OD2 ASP   137     -27.710 -23.719 -74.271  1.00 69.45      PCHN O1-
ATOM    421  HN  ASP   137     -26.321 -25.857 -74.718  1.00  0.00      PCHN H  
ATOM    422  HA  ASP   137     -25.385 -26.464 -72.141  1.00  0.00      PCHN H  
ATOM    423  HB1 ASP   137     -26.131 -24.256 -72.440  1.00  0.00      PCHN H  
ATOM    424  HB2 ASP   137     -27.370 -25.006 -71.386  1.00  0.00      PCHN H  
ATOM    425  N   GLY   138     -28.084 -28.006 -73.139  1.00 51.85      PCHN N  
ATOM    426  CA  GLY   138     -28.858 -29.203 -72.921  1.00 66.09      PCHN C  
ATOM    427  C   GLY   138     -30.036 -28.951 -72.040  1.00 70.35      PCHN C  
ATOM    428  O   GLY   138     -30.563 -29.903 -71.476  1.00 75.08      PCHN O  
ATOM    429  HN  GLY   138     -28.239 -27.537 -74.005  1.00  0.00      PCHN H  
ATOM    430  HA1 GLY   138     -28.231 -29.949 -72.452  1.00  0.00      PCHN H  
ATOM    431  HA2 GLY   138     -29.231 -29.512 -73.886  1.00  0.00      PCHN H  
ATOM    432  N   ASP   139     -30.437 -27.661 -71.883  1.00 66.76      PCHN N  
ATOM    433  CA  ASP   139     -31.515 -27.148 -71.054  1.00 68.10      PCHN C  
ATOM    434  C   ASP   139     -32.743 -28.037 -70.994  1.00 67.58      PCHN C  
ATOM    435  O   ASP   139     -33.374 -28.331 -72.009  1.00 67.22      PCHN O  
ATOM    436  CB  ASP   139     -31.906 -25.719 -71.512  1.00 87.68      PCHN C  
ATOM    437  CG  ASP   139     -32.778 -24.942 -70.522  1.00 81.04      PCHN C  
ATOM    438  OD1 ASP   139     -32.824 -25.329 -69.329  1.00 81.47      PCHN O  
ATOM    439  OD2 ASP   139     -33.396 -23.934 -70.958  1.00 74.38      PCHN O1-
ATOM    440  HN  ASP   139     -29.940 -26.945 -72.369  1.00  0.00      PCHN H  
ATOM    441  HA  ASP   139     -31.102 -27.083 -70.057  1.00  0.00      PCHN H  
ATOM    442  HB1 ASP   139     -32.418 -25.768 -72.494  1.00  0.00      PCHN H  
ATOM    443  HB2 ASP   139     -30.971 -25.136 -71.641  1.00  0.00      PCHN H  
ATOM    444  N   GLU   140     -33.056 -28.490 -69.760  1.00 66.06      PCHN N  
ATOM    445  CA  GLU   140     -34.134 -29.379 -69.400  1.00 66.49      PCHN C  
ATOM    446  C   GLU   140     -34.086 -30.737 -70.061  1.00 57.62      PCHN C  
ATOM    447  O   GLU   140     -35.115 -31.389 -70.187  1.00 61.07      PCHN O  
ATOM    448  CB  GLU   140     -35.545 -28.768 -69.559  1.00 56.33      PCHN C  
ATOM    449  CG  GLU   140     -35.710 -27.439 -68.803  1.00 67.04      PCHN C  
ATOM    450  CD  GLU   140     -37.188 -27.159 -68.555  1.00 85.97      PCHN C  
ATOM    451  OE1 GLU   140     -37.940 -27.001 -69.551  1.00 88.77      PCHN O  
ATOM    452  OE2 GLU   140     -37.585 -27.115 -67.360  1.00 96.26      PCHN O1-
ATOM    453  HN  GLU   140     -32.522 -28.171 -68.980  1.00  0.00      PCHN H  
ATOM    454  HA  GLU   140     -33.993 -29.557 -68.345  1.00  0.00      PCHN H  
ATOM    455  HB1 GLU   140     -36.286 -29.493 -69.150  1.00  0.00      PCHN H  
ATOM    456  HB2 GLU   140     -35.778 -28.609 -70.634  1.00  0.00      PCHN H  
ATOM    457  HG1 GLU   140     -35.262 -26.603 -69.379  1.00  0.00      PCHN H  
ATOM    458  HG2 GLU   140     -35.189 -27.509 -67.825  1.00  0.00      PCHN H  
ATOM    459  N   GLY   141     -32.885 -31.225 -70.455  1.00 66.34      PCHN N  
ATOM    460  CA  GLY   141     -32.701 -32.512 -71.102  1.00 66.98      PCHN C  
ATOM    461  C   GLY   141     -33.009 -32.465 -72.571  1.00 62.94      PCHN C  
ATOM    462  O   GLY   141     -33.125 -33.504 -73.220  1.00 60.67      PCHN O  
ATOM    463  HN  GLY   141     -32.058 -30.674 -70.349  1.00  0.00      PCHN H  
ATOM    464  HA1 GLY   141     -33.363 -33.233 -70.646  1.00  0.00      PCHN H  
ATOM    465  HA2 GLY   141     -31.658 -32.769 -70.993  1.00  0.00      PCHN H  
ATOM    466  N   GLY   142     -33.185 -31.242 -73.119  1.00 61.66      PCHN N  
ATOM    467  CA  GLY   142     -33.752 -31.014 -74.426  1.00 58.23      PCHN C  
ATOM    468  C   GLY   142     -35.223 -30.790 -74.245  1.00 50.94      PCHN C  
ATOM    469  O   GLY   142     -35.836 -31.299 -73.310  1.00 46.43      PCHN O  
ATOM    470  HN  GLY   142     -33.042 -30.423 -72.566  1.00  0.00      PCHN H  
ATOM    471  HA1 GLY   142     -33.600 -31.879 -75.056  1.00  0.00      PCHN H  
ATOM    472  HA2 GLY   142     -33.309 -30.108 -74.812  1.00  0.00      PCHN H  
ATOM    473  N   LYS   143     -35.835 -29.995 -75.145  1.00 44.05      PCHN N  
ATOM    474  CA  LYS   143     -37.207 -29.578 -74.993  1.00 51.53      PCHN C  
ATOM    475  C   LYS   143     -38.001 -30.210 -76.095  1.00 52.98      PCHN C  
ATOM    476  O   LYS   143     -37.849 -29.873 -77.269  1.00 59.41      PCHN O  
ATOM    477  CB  LYS   143     -37.357 -28.040 -75.059  1.00 50.60      PCHN C  
ATOM    478  CG  LYS   143     -36.561 -27.339 -73.947  1.00 69.42      PCHN C  
ATOM    479  CD  LYS   143     -36.509 -25.811 -74.085  1.00 80.22      PCHN C  
ATOM    480  CE  LYS   143     -35.509 -25.207 -73.095  1.00 88.08      PCHN C  
ATOM    481  NZ  LYS   143     -35.368 -23.748 -73.274  1.00 87.51      PCHN N1+
ATOM    482  HN  LYS   143     -35.340 -29.614 -75.923  1.00  0.00      PCHN H  
ATOM    483  HA  LYS   143     -37.610 -29.914 -74.048  1.00  0.00      PCHN H  
ATOM    484  HB1 LYS   143     -38.429 -27.759 -74.966  1.00  0.00      PCHN H  
ATOM    485  HB2 LYS   143     -36.984 -27.674 -76.041  1.00  0.00      PCHN H  
ATOM    486  HG1 LYS   143     -35.511 -27.708 -73.966  1.00  0.00      PCHN H  
ATOM    487  HG2 LYS   143     -36.992 -27.607 -72.956  1.00  0.00      PCHN H  
ATOM    488  HD1 LYS   143     -37.523 -25.388 -73.913  1.00  0.00      PCHN H  
ATOM    489  HD2 LYS   143     -36.194 -25.557 -75.122  1.00  0.00      PCHN H  
ATOM    490  HE1 LYS   143     -34.505 -25.660 -73.245  1.00  0.00      PCHN H  
ATOM    491  HE2 LYS   143     -35.833 -25.395 -72.049  1.00  0.00      PCHN H  
ATOM    492  HZ1 LYS   143     -36.289 -23.274 -73.163  1.00  0.00      PCHN H  
ATOM    493  HZ2 LYS   143     -34.996 -23.519 -74.219  1.00  0.00      PCHN H  
ATOM    494  HZ3 LYS   143     -34.709 -23.390 -72.550  1.00  0.00      PCHN H  
ENDMDL
MODEL        2
ATOM      1  N   ARG   384     -28.305 -17.866 -72.835  1.00 50.20      BCHN N  
ATOM      2  CA  ARG   384     -28.241 -19.086 -73.595  1.00 59.92      BCHN C  
ATOM      3  C   ARG   384     -28.363 -18.769 -75.058  1.00 56.28      BCHN C  
ATOM      4  O   ARG   384     -29.430 -18.395 -75.539  1.00 52.64      BCHN O  
ATOM      5  CB  ARG   384     -29.410 -20.005 -73.204  1.00 41.72      BCHN C  
ATOM      6  CG  ARG   384     -29.386 -20.368 -71.711  1.00 61.70      BCHN C  
ATOM      7  CD  ARG   384     -30.696 -20.959 -71.197  1.00 74.56      BCHN C  
ATOM      8  NE  ARG   384     -30.959 -22.232 -71.947  1.00 90.93      BCHN N  
ATOM      9  CZ  ARG   384     -31.934 -22.342 -72.888  1.00105.20      BCHN C  
ATOM     10  NH1 ARG   384     -32.919 -21.419 -73.001  1.00113.64      BCHN N1+
ATOM     11  NH2 ARG   384     -31.894 -23.382 -73.757  1.00102.98      BCHN N  
ATOM     12  HN  ARG   384     -29.222 -17.516 -72.659  1.00  0.00      BCHN H  
ATOM     13  HA  ARG   384     -27.305 -19.596 -73.415  1.00  0.00      BCHN H  
ATOM     14  HB1 ARG   384     -29.384 -20.937 -73.810  1.00  0.00      BCHN H  
ATOM     15  HB2 ARG   384     -30.373 -19.482 -73.411  1.00  0.00      BCHN H  
ATOM     16  HG1 ARG   384     -29.205 -19.453 -71.105  1.00  0.00      BCHN H  
ATOM     17  HG2 ARG   384     -28.547 -21.071 -71.516  1.00  0.00      BCHN H  
ATOM     18  HD1 ARG   384     -31.528 -20.230 -71.310  1.00  0.00      BCHN H  
ATOM     19  HD2 ARG   384     -30.579 -21.195 -70.124  1.00  0.00      BCHN H  
ATOM     20  HE  ARG   384     -30.257 -22.946 -71.932  1.00  0.00      BCHN H  
ATOM     21 HH11 ARG   384     -32.964 -20.647 -72.370  1.00  0.00      BCHN H  
ATOM     22 HH12 ARG   384     -33.555 -21.480 -73.777  1.00  0.00      BCHN H  
ATOM     23 HH21 ARG   384     -31.135 -24.033 -73.707  1.00  0.00      BCHN H  
ATOM     24 HH22 ARG   384     -32.555 -23.408 -74.507  1.00  0.00      BCHN H  
TER      25      ARG   384 
ATOM     26  N   GLY   325     -28.577 -40.531 -83.536  1.00 73.07      CCHN N  
ATOM     27  CA  GLY   325     -27.295 -40.446 -84.206  1.00 79.00      CCHN C  
ATOM     28  C   GLY   325     -26.138 -40.112 -83.310  1.00 83.82      CCHN C  
ATOM     29  O   GLY   325     -25.004 -40.042 -83.782  1.00 82.77      CCHN O  
ATOM     30  HN  GLY   325     -28.812 -41.431 -83.176  1.00  0.00      CCHN H  
ATOM     31  HA1 GLY   325     -27.346 -39.688 -84.976  1.00  0.00      CCHN H  
ATOM     32  HA2 GLY   325     -27.106 -41.428 -84.614  1.00  0.00      CCHN H  
ATOM     33  N   ALA   326     -26.365 -39.909 -81.990  1.00 67.47      CCHN N  
ATOM     34  CA  ALA   326     -25.294 -39.728 -81.030  1.00 81.05      CCHN C  
ATOM     35  C   ALA   326     -24.488 -40.997 -80.855  1.00 82.18      CCHN C  
ATOM     36  O   ALA   326     -25.003 -42.104 -80.991  1.00 80.60      CCHN O  
ATOM     37  CB  ALA   326     -25.779 -39.257 -79.644  1.00 65.89      CCHN C  
ATOM     38  HN  ALA   326     -27.289 -39.941 -81.614  1.00  0.00      CCHN H  
ATOM     39  HA  ALA   326     -24.638 -38.966 -81.427  1.00  0.00      CCHN H  
ATOM     40  HB1 ALA   326     -26.397 -40.039 -79.154  1.00  0.00      CCHN H  
ATOM     41  HB2 ALA   326     -26.399 -38.341 -79.751  1.00  0.00      CCHN H  
ATOM     42  HB3 ALA   326     -24.920 -39.022 -78.981  1.00  0.00      CCHN H  
ATOM     43  N   ASN   327     -23.183 -40.854 -80.549  1.00 93.09      CCHN N  
ATOM     44  CA  ASN   327     -22.309 -41.973 -80.290  1.00 79.26      CCHN C  
ATOM     45  C   ASN   327     -21.871 -41.781 -78.869  1.00 65.15      CCHN C  
ATOM     46  O   ASN   327     -21.228 -40.790 -78.532  1.00 60.43      CCHN O  
ATOM     47  CB  ASN   327     -21.085 -42.000 -81.232  1.00 87.90      CCHN C  
ATOM     48  CG  ASN   327     -21.561 -42.385 -82.636  1.00 84.24      CCHN C  
ATOM     49  ND2 ASN   327     -21.555 -41.407 -83.583  1.00 89.64      CCHN N  
ATOM     50  OD1 ASN   327     -21.933 -43.542 -82.858  1.00 78.55      CCHN O  
ATOM     51  HN  ASN   327     -22.771 -39.951 -80.462  1.00  0.00      CCHN H  
ATOM     52  HA  ASN   327     -22.848 -42.910 -80.351  1.00  0.00      CCHN H  
ATOM     53  HB1 ASN   327     -20.351 -42.762 -80.896  1.00  0.00      CCHN H  
ATOM     54  HB2 ASN   327     -20.588 -41.008 -81.248  1.00  0.00      CCHN H  
ATOM     55 HD21 ASN   327     -21.245 -40.486 -83.355  1.00  0.00      CCHN H  
ATOM     56 HD22 ASN   327     -21.887 -41.615 -84.502  1.00  0.00      CCHN H  
ATOM     57  N   VAL   328     -22.286 -42.716 -77.988  1.00 76.30      CCHN N  
ATOM     58  CA  VAL   328     -22.364 -42.482 -76.562  1.00 65.46      CCHN C  
ATOM     59  C   VAL   328     -21.039 -42.552 -75.840  1.00 46.72      CCHN C  
ATOM     60  O   VAL   328     -20.885 -41.950 -74.780  1.00 51.90      CCHN O  
ATOM     61  CB  VAL   328     -23.376 -43.412 -75.906  1.00 57.33      CCHN C  
ATOM     62  CG1 VAL   328     -24.761 -43.104 -76.514  1.00 62.38      CCHN C  
ATOM     63  CG2 VAL   328     -22.990 -44.895 -76.089  1.00 63.20      CCHN C  
ATOM     64  HN  VAL   328     -22.764 -43.535 -78.295  1.00  0.00      CCHN H  
ATOM     65  HA  VAL   328     -22.731 -41.475 -76.426  1.00  0.00      CCHN H  
ATOM     66  HB  VAL   328     -23.430 -43.197 -74.814  1.00  0.00      CCHN H  
ATOM     67 HG11 VAL   328     -24.780 -43.305 -77.605  1.00  0.00      CCHN H  
ATOM     68 HG12 VAL   328     -25.036 -42.041 -76.343  1.00  0.00      CCHN H  
ATOM     69 HG13 VAL   328     -25.536 -43.743 -76.044  1.00  0.00      CCHN H  
ATOM     70 HG21 VAL   328     -22.022 -45.115 -75.597  1.00  0.00      CCHN H  
ATOM     71 HG22 VAL   328     -22.917 -45.163 -77.162  1.00  0.00      CCHN H  
ATOM     72 HG23 VAL   328     -23.764 -45.544 -75.627  1.00  0.00      CCHN H  
ATOM     73  N   GLY   329     -20.026 -43.243 -76.414  1.00 68.37      CCHN N  
ATOM     74  CA  GLY   329     -18.710 -43.322 -75.809  1.00 66.09      CCHN C  
ATOM     75  C   GLY   329     -17.885 -42.119 -76.158  1.00 66.64      CCHN C  
ATOM     76  O   GLY   329     -16.973 -41.748 -75.423  1.00 55.02      CCHN O  
ATOM     77  HN  GLY   329     -20.150 -43.725 -77.276  1.00  0.00      CCHN H  
ATOM     78  HA1 GLY   329     -18.220 -44.187 -76.229  1.00  0.00      CCHN H  
ATOM     79  HA2 GLY   329     -18.806 -43.375 -74.733  1.00  0.00      CCHN H  
ATOM     80  N   SER   330     -18.219 -41.465 -77.291  1.00 75.12      CCHN N  
ATOM     81  CA  SER   330     -17.458 -40.381 -77.866  1.00 71.52      CCHN C  
ATOM     82  C   SER   330     -18.242 -39.089 -77.746  1.00 61.29      CCHN C  
ATOM     83  O   SER   330     -17.991 -38.129 -78.472  1.00 51.04      CCHN O  
ATOM     84  CB  SER   330     -17.063 -40.674 -79.342  1.00 69.71      CCHN C  
ATOM     85  OG  SER   330     -18.179 -41.023 -80.153  1.00 80.43      CCHN O  
ATOM     86  HN  SER   330     -18.993 -41.765 -77.841  1.00  0.00      CCHN H  
ATOM     87  HA  SER   330     -16.538 -40.253 -77.314  1.00  0.00      CCHN H  
ATOM     88  HB1 SER   330     -16.353 -41.529 -79.356  1.00  0.00      CCHN H  
ATOM     89  HB2 SER   330     -16.541 -39.809 -79.797  1.00  0.00      CCHN H  
ATOM     90  HG1 SER   330     -17.806 -41.239 -81.014  1.00  0.00      CCHN H  
ATOM     91  N   ALA   331     -19.210 -39.019 -76.802  1.00 74.29      CCHN N  
ATOM     92  CA  ALA   331     -20.021 -37.841 -76.590  1.00 71.85      CCHN C  
ATOM     93  C   ALA   331     -19.511 -37.100 -75.383  1.00 59.67      CCHN C  
ATOM     94  O   ALA   331     -19.562 -37.614 -74.267  1.00 50.26      CCHN O  
ATOM     95  CB  ALA   331     -21.493 -38.197 -76.334  1.00 54.11      CCHN C  
ATOM     96  HN  ALA   331     -19.406 -39.797 -76.209  1.00  0.00      CCHN H  
ATOM     97  HA  ALA   331     -19.966 -37.193 -77.453  1.00  0.00      CCHN H  
ATOM     98  HB1 ALA   331     -21.572 -38.884 -75.464  1.00  0.00      CCHN H  
ATOM     99  HB2 ALA   331     -21.924 -38.708 -77.220  1.00  0.00      CCHN H  
ATOM    100  HB3 ALA   331     -22.101 -37.291 -76.128  1.00  0.00      CCHN H  
ATOM    101  N   GLN   332     -19.003 -35.866 -75.603  1.00 51.01      CCHN N  
ATOM    102  CA  GLN   332     -18.275 -35.091 -74.626  1.00 57.91      CCHN C  
ATOM    103  C   GLN   332     -19.159 -34.037 -74.009  1.00 52.28      CCHN C  
ATOM    104  O   GLN   332     -19.902 -33.345 -74.702  1.00 63.65      CCHN O  
ATOM    105  CB  GLN   332     -17.041 -34.433 -75.287  1.00 55.06      CCHN C  
ATOM    106  CG  GLN   332     -16.125 -33.674 -74.312  1.00 54.39      CCHN C  
ATOM    107  CD  GLN   332     -14.918 -33.098 -75.055  1.00 62.19      CCHN C  
ATOM    108  NE2 GLN   332     -14.306 -32.047 -74.440  1.00 72.71      CCHN N  
ATOM    109  OE1 GLN   332     -14.539 -33.559 -76.138  1.00 57.17      CCHN O  
ATOM    110  HN  GLN   332     -19.031 -35.460 -76.512  1.00  0.00      CCHN H  
ATOM    111  HA  GLN   332     -17.934 -35.739 -73.834  1.00  0.00      CCHN H  
ATOM    112  HB1 GLN   332     -17.383 -33.742 -76.090  1.00  0.00      CCHN H  
ATOM    113  HB2 GLN   332     -16.450 -35.244 -75.770  1.00  0.00      CCHN H  
ATOM    114  HG1 GLN   332     -15.769 -34.356 -73.512  1.00  0.00      CCHN H  
ATOM    115  HG2 GLN   332     -16.691 -32.841 -73.847  1.00  0.00      CCHN H  
ATOM    116 HE21 GLN   332     -13.530 -31.596 -74.881  1.00  0.00      CCHN H  
ATOM    117 HE22 GLN   332     -14.665 -31.697 -73.576  1.00  0.00      CCHN H  
ATOM    118  N   GLY   333     -19.106 -33.929 -72.661  1.00 47.64      CCHN N  
ATOM    119  CA  GLY   333     -19.829 -32.962 -71.865  1.00 47.25      CCHN C  
ATOM    120  C   GLY   333     -19.029 -31.703 -71.634  1.00 59.57      CCHN C  
ATOM    121  O   GLY   333     -17.927 -31.556 -72.162  1.00 61.90      CCHN O  
ATOM    122  HN  GLY   333     -18.504 -34.525 -72.131  1.00  0.00      CCHN H  
ATOM    123  HA1 GLY   333     -20.008 -33.430 -70.908  1.00  0.00      CCHN H  
ATOM    124  HA2 GLY   333     -20.737 -32.702 -72.388  1.00  0.00      CCHN H  
ATOM    125  N   PRO   334     -19.543 -30.775 -70.823  1.00 61.83      CCHN N  
ATOM    126  CA  PRO   334     -18.929 -29.478 -70.561  1.00 59.89      CCHN C  
ATOM    127  C   PRO   334     -17.567 -29.537 -69.910  1.00 48.15      CCHN C  
ATOM    128  O   PRO   334     -16.815 -28.574 -70.032  1.00 48.38      CCHN O  
ATOM    129  CB  PRO   334     -19.915 -28.766 -69.623  1.00 56.73      CCHN C  
ATOM    130  CG  PRO   334     -21.271 -29.368 -69.990  1.00 60.66      CCHN C  
ATOM    131  CD  PRO   334     -20.926 -30.815 -70.339  1.00 58.85      CCHN C  
ATOM    132  HA  PRO   334     -18.824 -28.981 -71.513  1.00  0.00      CCHN H  
ATOM    133  HB1 PRO   334     -19.898 -27.666 -69.762  1.00  0.00      CCHN H  
ATOM    134  HB2 PRO   334     -19.703 -29.007 -68.557  1.00  0.00      CCHN H  
ATOM    135  HG1 PRO   334     -22.007 -29.299 -69.166  1.00  0.00      CCHN H  
ATOM    136  HG2 PRO   334     -21.672 -28.857 -70.892  1.00  0.00      CCHN H  
ATOM    137  HD1 PRO   334     -20.966 -31.455 -69.432  1.00  0.00      CCHN H  
ATOM    138  HD2 PRO   334     -21.638 -31.187 -71.110  1.00  0.00      CCHN H  
ATOM    139  N   THR   335     -17.254 -30.611 -69.158  1.00 50.42      CCHN N  
ATOM    140  CA  THR   335     -16.089 -30.657 -68.298  1.00 46.47      CCHN C  
ATOM    141  C   THR   335     -14.970 -31.463 -68.908  1.00 49.27      CCHN C  
ATOM    142  O   THR   335     -13.923 -31.632 -68.284  1.00 47.80      CCHN O  
ATOM    143  CB  THR   335     -16.423 -31.236 -66.929  1.00 44.81      CCHN C  
ATOM    144  CG2 THR   335     -17.282 -30.200 -66.186  1.00 44.95      CCHN C  
ATOM    145  OG1 THR   335     -17.154 -32.453 -67.037  1.00 52.65      CCHN O  
ATOM    146  HN  THR   335     -17.877 -31.386 -69.081  1.00  0.00      CCHN H  
ATOM    147  HA  THR   335     -15.715 -29.655 -68.151  1.00  0.00      CCHN H  
ATOM    148  HB  THR   335     -15.503 -31.422 -66.330  1.00  0.00      CCHN H  
ATOM    149  HG1 THR   335     -17.231 -32.797 -66.143  1.00  0.00      CCHN H  
ATOM    150 HG21 THR   335     -18.196 -29.958 -66.766  1.00  0.00      CCHN H  
ATOM    151 HG22 THR   335     -16.707 -29.263 -66.028  1.00  0.00      CCHN H  
ATOM    152 HG23 THR   335     -17.594 -30.589 -65.196  1.00  0.00      CCHN H  
ATOM    153  N   GLY   336     -15.156 -31.977 -70.145  1.00 60.30      CCHN N  
ATOM    154  CA  GLY   336     -14.210 -32.881 -70.770  1.00 61.29      CCHN C  
ATOM    155  C   GLY   336     -14.425 -34.297 -70.317  1.00 48.81      CCHN C  
ATOM    156  O   GLY   336     -13.668 -35.194 -70.677  1.00 46.33      CCHN O  
ATOM    157  HN  GLY   336     -15.991 -31.791 -70.659  1.00  0.00      CCHN H  
ATOM    158  HA1 GLY   336     -13.203 -32.584 -70.511  1.00  0.00      CCHN H  
ATOM    159  HA2 GLY   336     -14.399 -32.845 -71.831  1.00  0.00      CCHN H  
ATOM    160  N   LEU   337     -15.488 -34.521 -69.517  1.00 40.07      CCHN N  
ATOM    161  CA  LEU   337     -15.935 -35.814 -69.075  1.00 48.49      CCHN C  
ATOM    162  C   LEU   337     -17.258 -36.031 -69.747  1.00 52.37      CCHN C  
ATOM    163  O   LEU   337     -17.859 -35.095 -70.269  1.00 53.05      CCHN O  
ATOM    164  CB  LEU   337     -16.122 -35.898 -67.542  1.00 48.42      CCHN C  
ATOM    165  CG  LEU   337     -14.807 -35.752 -66.743  1.00 51.13      CCHN C  
ATOM    166  CD1 LEU   337     -15.103 -35.556 -65.246  1.00 51.69      CCHN C  
ATOM    167  CD2 LEU   337     -13.857 -36.943 -66.964  1.00 57.40      CCHN C  
ATOM    168  HN  LEU   337     -16.065 -33.760 -69.231  1.00  0.00      CCHN H  
ATOM    169  HA  LEU   337     -15.255 -36.582 -69.416  1.00  0.00      CCHN H  
ATOM    170  HB1 LEU   337     -16.584 -36.872 -67.268  1.00  0.00      CCHN H  
ATOM    171  HB2 LEU   337     -16.820 -35.094 -67.223  1.00  0.00      CCHN H  
ATOM    172  HG  LEU   337     -14.287 -34.831 -67.097  1.00  0.00      CCHN H  
ATOM    173 HD11 LEU   337     -15.670 -36.420 -64.844  1.00  0.00      CCHN H  
ATOM    174 HD12 LEU   337     -15.710 -34.638 -65.094  1.00  0.00      CCHN H  
ATOM    175 HD13 LEU   337     -14.159 -35.454 -64.673  1.00  0.00      CCHN H  
ATOM    176 HD21 LEU   337     -13.574 -37.030 -68.034  1.00  0.00      CCHN H  
ATOM    177 HD22 LEU   337     -14.343 -37.889 -66.646  1.00  0.00      CCHN H  
ATOM    178 HD23 LEU   337     -12.929 -36.804 -66.372  1.00  0.00      CCHN H  
ATOM    179  N   GLY   338     -17.699 -37.306 -69.785  1.00 52.63      CCHN N  
ATOM    180  CA  GLY   338     -18.851 -37.802 -70.504  1.00 50.10      CCHN C  
ATOM    181  C   GLY   338     -20.133 -37.036 -70.415  1.00 51.10      CCHN C  
ATOM    182  O   GLY   338     -20.509 -36.523 -69.362  1.00 48.37      CCHN O  
ATOM    183  HN  GLY   338     -17.171 -38.014 -69.325  1.00  0.00      CCHN H  
ATOM    184  HA1 GLY   338     -19.059 -38.767 -70.073  1.00  0.00      CCHN H  
ATOM    185  HA2 GLY   338     -18.572 -37.863 -71.543  1.00  0.00      CCHN H  
ATOM    186  N   LYS   339     -20.870 -37.035 -71.547  1.00 43.78      CCHN N  
ATOM    187  CA  LYS   339     -22.239 -36.589 -71.607  1.00 37.01      CCHN C  
ATOM    188  C   LYS   339     -23.122 -37.814 -71.546  1.00 39.09      CCHN C  
ATOM    189  O   LYS   339     -24.301 -37.702 -71.223  1.00 46.75      CCHN O  
ATOM    190  CB  LYS   339     -22.516 -35.780 -72.903  1.00 34.89      CCHN C  
ATOM    191  CG  LYS   339     -23.919 -35.143 -72.972  1.00 45.84      CCHN C  
ATOM    192  CD  LYS   339     -24.110 -34.102 -74.092  1.00 63.00      CCHN C  
ATOM    193  CE  LYS   339     -23.355 -32.785 -73.851  1.00 76.57      CCHN C  
ATOM    194  NZ  LYS   339     -23.690 -31.772 -74.877  1.00 77.53      CCHN N1+
ATOM    195  HN  LYS   339     -20.500 -37.404 -72.397  1.00  0.00      CCHN H  
ATOM    196  HA  LYS   339     -22.460 -35.968 -70.751  1.00  0.00      CCHN H  
ATOM    197  HB1 LYS   339     -22.353 -36.421 -73.795  1.00  0.00      CCHN H  
ATOM    198  HB2 LYS   339     -21.764 -34.962 -72.940  1.00  0.00      CCHN H  
ATOM    199  HG1 LYS   339     -24.144 -34.655 -71.998  1.00  0.00      CCHN H  
ATOM    200  HG2 LYS   339     -24.666 -35.955 -73.121  1.00  0.00      CCHN H  
ATOM    201  HD1 LYS   339     -25.200 -33.878 -74.153  1.00  0.00      CCHN H  
ATOM    202  HD2 LYS   339     -23.799 -34.548 -75.062  1.00  0.00      CCHN H  
ATOM    203  HE1 LYS   339     -22.261 -32.956 -73.898  1.00  0.00      CCHN H  
ATOM    204  HE2 LYS   339     -23.615 -32.359 -72.858  1.00  0.00      CCHN H  
ATOM    205  HZ1 LYS   339     -24.667 -31.443 -74.746  1.00  0.00      CCHN H  
ATOM    206  HZ2 LYS   339     -23.578 -32.181 -75.826  1.00  0.00      CCHN H  
ATOM    207  HZ3 LYS   339     -23.045 -30.953 -74.786  1.00  0.00      CCHN H  
ATOM    208  N   TYR   340     -22.555 -39.027 -71.784  1.00 50.86      CCHN N  
ATOM    209  CA  TYR   340     -23.289 -40.262 -71.607  1.00 49.73      CCHN C  
ATOM    210  C   TYR   340     -22.413 -41.319 -70.973  1.00 37.29      CCHN C  
ATOM    211  O   TYR   340     -22.940 -42.173 -70.265  1.00 45.07      CCHN O  
ATOM    212  CB  TYR   340     -23.821 -40.865 -72.938  1.00 36.08      CCHN C  
ATOM    213  CG  TYR   340     -24.776 -39.937 -73.644  1.00 48.50      CCHN C  
ATOM    214  CD1 TYR   340     -26.008 -39.572 -73.073  1.00 51.67      CCHN C  
ATOM    215  CD2 TYR   340     -24.443 -39.422 -74.907  1.00 56.43      CCHN C  
ATOM    216  CE1 TYR   340     -26.860 -38.673 -73.732  1.00 60.11      CCHN C  
ATOM    217  CE2 TYR   340     -25.281 -38.514 -75.562  1.00 55.58      CCHN C  
ATOM    218  CZ  TYR   340     -26.488 -38.130 -74.969  1.00 62.06      CCHN C  
ATOM    219  OH  TYR   340     -27.322 -37.199 -75.624  1.00 77.75      CCHN O  
ATOM    220  HN  TYR   340     -21.601 -39.108 -72.055  1.00  0.00      CCHN H  
ATOM    221  HA  TYR   340     -24.114 -40.102 -70.927  1.00  0.00      CCHN H  
ATOM    222  HB1 TYR   340     -24.373 -41.808 -72.740  1.00  0.00      CCHN H  
ATOM    223  HB2 TYR   340     -22.973 -41.088 -73.618  1.00  0.00      CCHN H  
ATOM    224  HD1 TYR   340     -26.297 -39.973 -72.113  1.00  0.00      CCHN H  
ATOM    225  HD2 TYR   340     -23.523 -39.728 -75.371  1.00  0.00      CCHN H  
ATOM    226  HE1 TYR   340     -27.794 -38.387 -73.276  1.00  0.00      CCHN H  
ATOM    227  HE2 TYR   340     -24.996 -38.113 -76.524  1.00  0.00      CCHN H  
ATOM    228  HH  TYR   340     -28.198 -37.257 -75.226  1.00  0.00      CCHN H  
ATOM    229  N   LEU   341     -21.066 -41.286 -71.165  1.00 46.55      CCHN N  
ATOM    230  CA  LEU   341     -20.179 -42.292 -70.602  1.00 34.05      CCHN C  
ATOM    231  C   LEU   341     -18.840 -41.674 -70.273  1.00 36.41      CCHN C  
ATOM    232  O   LEU   341     -18.311 -40.869 -71.036  1.00 42.54      CCHN O  
ATOM    233  CB  LEU   341     -19.880 -43.480 -71.559  1.00 32.01      CCHN C  
ATOM    234  CG  LEU   341     -21.061 -44.445 -71.816  1.00 45.15      CCHN C  
ATOM    235  CD1 LEU   341     -20.724 -45.420 -72.952  1.00 56.60      CCHN C  
ATOM    236  CD2 LEU   341     -21.464 -45.232 -70.557  1.00 56.74      CCHN C  
ATOM    237  HN  LEU   341     -20.628 -40.599 -71.737  1.00  0.00      CCHN H  
ATOM    238  HA  LEU   341     -20.598 -42.653 -69.675  1.00  0.00      CCHN H  
ATOM    239  HB1 LEU   341     -19.044 -44.094 -71.151  1.00  0.00      CCHN H  
ATOM    240  HB2 LEU   341     -19.545 -43.066 -72.536  1.00  0.00      CCHN H  
ATOM    241  HG  LEU   341     -21.937 -43.841 -72.146  1.00  0.00      CCHN H  
ATOM    242 HD11 LEU   341     -19.859 -46.059 -72.670  1.00  0.00      CCHN H  
ATOM    243 HD12 LEU   341     -20.465 -44.861 -73.874  1.00  0.00      CCHN H  
ATOM    244 HD13 LEU   341     -21.593 -46.077 -73.169  1.00  0.00      CCHN H  
ATOM    245 HD21 LEU   341     -21.747 -44.543 -69.737  1.00  0.00      CCHN H  
ATOM    246 HD22 LEU   341     -20.618 -45.861 -70.209  1.00  0.00      CCHN H  
ATOM    247 HD23 LEU   341     -22.329 -45.892 -70.775  1.00  0.00      CCHN H  
TER     248      LEU   341 
ATOM    249  N   GLU   345     -34.448 -17.328 -72.452  1.00 66.20      DCHN N  
ATOM    250  CA  GLU   345     -33.054 -17.225 -72.783  1.00 62.48      DCHN C  
ATOM    251  C   GLU   345     -32.266 -16.455 -71.751  1.00 46.97      DCHN C  
ATOM    252  O   GLU   345     -31.161 -16.863 -71.396  1.00 42.48      DCHN O  
ATOM    253  CB  GLU   345     -32.940 -16.492 -74.126  1.00 49.00      DCHN C  
ATOM    254  CG  GLU   345     -33.655 -17.256 -75.257  1.00 60.70      DCHN C  
ATOM    255  CD  GLU   345     -34.214 -16.261 -76.263  1.00 76.07      DCHN C  
ATOM    256  OE1 GLU   345     -33.409 -15.458 -76.801  1.00 72.17      DCHN O  
ATOM    257  OE2 GLU   345     -35.446 -16.301 -76.512  1.00 82.76      DCHN O1-
ATOM    258  HN  GLU   345     -35.025 -16.667 -72.929  1.00  0.00      DCHN H  
ATOM    259  HA  GLU   345     -32.638 -18.219 -72.871  1.00  0.00      DCHN H  
ATOM    260  HB1 GLU   345     -31.876 -16.354 -74.412  1.00  0.00      DCHN H  
ATOM    261  HB2 GLU   345     -33.395 -15.480 -74.011  1.00  0.00      DCHN H  
ATOM    262  HG1 GLU   345     -34.500 -17.868 -74.880  1.00  0.00      DCHN H  
ATOM    263  HG2 GLU   345     -32.940 -17.940 -75.758  1.00  0.00      DCHN H  
ATOM    264  N   VAL   346     -32.819 -15.325 -71.238  1.00 48.95      DCHN N  
ATOM    265  CA  VAL   346     -32.120 -14.449 -70.310  1.00 45.00      DCHN C  
ATOM    266  C   VAL   346     -32.429 -14.826 -68.886  1.00 43.79      DCHN C  
ATOM    267  O   VAL   346     -31.794 -14.328 -67.958  1.00 45.94      DCHN O  
ATOM    268  CB  VAL   346     -32.445 -12.970 -70.479  1.00 46.58      DCHN C  
ATOM    269  CG1 VAL   346     -31.853 -12.492 -71.813  1.00 58.78      DCHN C  
ATOM    270  CG2 VAL   346     -33.959 -12.708 -70.398  1.00 50.49      DCHN C  
ATOM    271  HN  VAL   346     -33.718 -15.010 -71.532  1.00  0.00      DCHN H  
ATOM    272  HA  VAL   346     -31.054 -14.568 -70.448  1.00  0.00      DCHN H  
ATOM    273  HB  VAL   346     -31.946 -12.381 -69.674  1.00  0.00      DCHN H  
ATOM    274 HG11 VAL   346     -32.289 -13.053 -72.666  1.00  0.00      DCHN H  
ATOM    275 HG12 VAL   346     -30.755 -12.646 -71.810  1.00  0.00      DCHN H  
ATOM    276 HG13 VAL   346     -32.058 -11.411 -71.962  1.00  0.00      DCHN H  
ATOM    277 HG21 VAL   346     -34.377 -13.050 -69.431  1.00  0.00      DCHN H  
ATOM    278 HG22 VAL   346     -34.488 -13.231 -71.221  1.00  0.00      DCHN H  
ATOM    279 HG23 VAL   346     -34.159 -11.620 -70.499  1.00  0.00      DCHN H  
ATOM    280  N   LEU   347     -33.366 -15.780 -68.683  1.00 45.24      DCHN N  
ATOM    281  CA  LEU   347     -33.477 -16.506 -67.444  1.00 42.00      DCHN C  
ATOM    282  C   LEU   347     -32.408 -17.574 -67.534  1.00 42.98      DCHN C  
ATOM    283  O   LEU   347     -32.491 -18.406 -68.439  1.00 47.33      DCHN O  
ATOM    284  CB  LEU   347     -34.855 -17.186 -67.272  1.00 42.29      DCHN C  
ATOM    285  CG  LEU   347     -36.000 -16.199 -66.949  1.00 51.40      DCHN C  
ATOM    286  CD1 LEU   347     -37.371 -16.874 -67.113  1.00 52.29      DCHN C  
ATOM    287  CD2 LEU   347     -35.864 -15.588 -65.543  1.00 54.56      DCHN C  
ATOM    288  HN  LEU   347     -33.930 -16.114 -69.435  1.00  0.00      DCHN H  
ATOM    289  HA  LEU   347     -33.303 -15.831 -66.623  1.00  0.00      DCHN H  
ATOM    290  HB1 LEU   347     -34.810 -17.935 -66.453  1.00  0.00      DCHN H  
ATOM    291  HB2 LEU   347     -35.106 -17.725 -68.213  1.00  0.00      DCHN H  
ATOM    292  HG  LEU   347     -35.955 -15.367 -67.690  1.00  0.00      DCHN H  
ATOM    293 HD11 LEU   347     -37.471 -17.728 -66.410  1.00  0.00      DCHN H  
ATOM    294 HD12 LEU   347     -37.486 -17.247 -68.153  1.00  0.00      DCHN H  
ATOM    295 HD13 LEU   347     -38.186 -16.145 -66.914  1.00  0.00      DCHN H  
ATOM    296 HD21 LEU   347     -34.930 -14.995 -65.454  1.00  0.00      DCHN H  
ATOM    297 HD22 LEU   347     -35.850 -16.392 -64.778  1.00  0.00      DCHN H  
ATOM    298 HD23 LEU   347     -36.721 -14.912 -65.333  1.00  0.00      DCHN H  
ATOM    299  N   PRO   348     -31.375 -17.594 -66.692  1.00 44.09      DCHN N  
ATOM    300  CA  PRO   348     -30.198 -18.410 -66.923  1.00 46.33      DCHN C  
ATOM    301  C   PRO   348     -30.540 -19.839 -66.618  1.00 40.62      DCHN C  
ATOM    302  O   PRO   348     -31.344 -20.076 -65.721  1.00 40.53      DCHN O  
ATOM    303  CB  PRO   348     -29.153 -17.864 -65.937  1.00 48.30      DCHN C  
ATOM    304  CG  PRO   348     -29.978 -17.254 -64.800  1.00 43.91      DCHN C  
ATOM    305  CD  PRO   348     -31.208 -16.716 -65.532  1.00 38.63      DCHN C  
ATOM    306  HA  PRO   348     -29.887 -18.330 -67.955  1.00  0.00      DCHN H  
ATOM    307  HB1 PRO   348     -28.580 -17.051 -66.437  1.00  0.00      DCHN H  
ATOM    308  HB2 PRO   348     -28.441 -18.634 -65.583  1.00  0.00      DCHN H  
ATOM    309  HG1 PRO   348     -30.286 -18.055 -64.092  1.00  0.00      DCHN H  
ATOM    310  HG2 PRO   348     -29.427 -16.464 -64.252  1.00  0.00      DCHN H  
ATOM    311  HD1 PRO   348     -32.110 -16.743 -64.884  1.00  0.00      DCHN H  
ATOM    312  HD2 PRO   348     -31.018 -15.682 -65.890  1.00  0.00      DCHN H  
ATOM    313  N   ARG   349     -29.975 -20.789 -67.386  1.00 40.33      DCHN N  
ATOM    314  CA  ARG   349     -30.117 -22.197 -67.126  1.00 51.16      DCHN C  
ATOM    315  C   ARG   349     -28.717 -22.724 -67.199  1.00 59.41      DCHN C  
ATOM    316  O   ARG   349     -27.914 -22.266 -68.013  1.00 48.82      DCHN O  
ATOM    317  CB  ARG   349     -31.001 -22.982 -68.127  1.00 38.39      DCHN C  
ATOM    318  CG  ARG   349     -32.403 -22.384 -68.381  1.00 46.31      DCHN C  
ATOM    319  CD  ARG   349     -33.387 -22.398 -67.204  1.00 57.04      DCHN C  
ATOM    320  NE  ARG   349     -33.636 -23.806 -66.739  1.00 64.84      DCHN N  
ATOM    321  CZ  ARG   349     -34.868 -24.376 -66.622  1.00 85.73      DCHN C  
ATOM    322  NH1 ARG   349     -34.963 -25.637 -66.135  1.00 87.32      DCHN N1+
ATOM    323  NH2 ARG   349     -35.997 -23.735 -67.003  1.00101.16      DCHN N  
ATOM    324  HN  ARG   349     -29.345 -20.554 -68.121  1.00  0.00      DCHN H  
ATOM    325  HA  ARG   349     -30.494 -22.360 -66.130  1.00  0.00      DCHN H  
ATOM    326  HB1 ARG   349     -31.109 -24.028 -67.768  1.00  0.00      DCHN H  
ATOM    327  HB2 ARG   349     -30.480 -23.035 -69.108  1.00  0.00      DCHN H  
ATOM    328  HG1 ARG   349     -32.870 -22.926 -69.232  1.00  0.00      DCHN H  
ATOM    329  HG2 ARG   349     -32.286 -21.325 -68.704  1.00  0.00      DCHN H  
ATOM    330  HD1 ARG   349     -34.335 -21.922 -67.535  1.00  0.00      DCHN H  
ATOM    331  HD2 ARG   349     -32.982 -21.822 -66.350  1.00  0.00      DCHN H  
ATOM    332  HE  ARG   349     -32.850 -24.355 -66.439  1.00  0.00      DCHN H  
ATOM    333 HH11 ARG   349     -34.122 -26.135 -65.915  1.00  0.00      DCHN H  
ATOM    334 HH12 ARG   349     -35.848 -26.104 -66.155  1.00  0.00      DCHN H  
ATOM    335 HH21 ARG   349     -35.939 -22.841 -67.434  1.00  0.00      DCHN H  
ATOM    336 HH22 ARG   349     -36.876 -24.219 -66.978  1.00  0.00      DCHN H  
ATOM    337  N   GLY   350     -28.397 -23.698 -66.324  1.00 46.48      DCHN N  
ATOM    338  CA  GLY   350     -27.156 -24.433 -66.328  1.00 46.54      DCHN C  
ATOM    339  C   GLY   350     -27.170 -25.467 -67.413  1.00 50.02      DCHN C  
ATOM    340  O   GLY   350     -27.979 -25.427 -68.340  1.00 49.22      DCHN O  
ATOM    341  HN  GLY   350     -29.079 -24.032 -65.673  1.00  0.00      DCHN H  
ATOM    342  HA1 GLY   350     -27.087 -24.940 -65.377  1.00  0.00      DCHN H  
ATOM    343  HA2 GLY   350     -26.343 -23.746 -66.512  1.00  0.00      DCHN H  
ATOM    344  N   ASN   351     -26.248 -26.445 -67.313  1.00 54.03      DCHN N  
ATOM    345  CA  ASN   351     -26.103 -27.465 -68.324  1.00 54.41      DCHN C  
ATOM    346  C   ASN   351     -27.019 -28.606 -67.982  1.00 55.49      DCHN C  
ATOM    347  O   ASN   351     -26.664 -29.498 -67.219  1.00 55.30      DCHN O  
ATOM    348  CB  ASN   351     -24.644 -27.954 -68.458  1.00 53.98      DCHN C  
ATOM    349  CG  ASN   351     -23.805 -26.751 -68.896  1.00 54.85      DCHN C  
ATOM    350  ND2 ASN   351     -22.598 -26.582 -68.289  1.00 54.70      DCHN N  
ATOM    351  OD1 ASN   351     -24.240 -25.973 -69.750  1.00 55.62      DCHN O  
ATOM    352  HN  ASN   351     -25.604 -26.488 -66.554  1.00  0.00      DCHN H  
ATOM    353  HA  ASN   351     -26.421 -27.067 -69.278  1.00  0.00      DCHN H  
ATOM    354  HB1 ASN   351     -24.568 -28.745 -69.234  1.00  0.00      DCHN H  
ATOM    355  HB2 ASN   351     -24.277 -28.355 -67.490  1.00  0.00      DCHN H  
ATOM    356 HD21 ASN   351     -22.025 -25.812 -68.568  1.00  0.00      DCHN H  
ATOM    357 HD22 ASN   351     -22.303 -27.217 -67.578  1.00  0.00      DCHN H  
ATOM    358  N   ALA   352     -28.250 -28.530 -68.542  1.00 51.68      DCHN N  
ATOM    359  CA  ALA   352     -29.367 -29.433 -68.383  1.00 50.07      DCHN C  
ATOM    360  C   ALA   352     -30.236 -29.027 -67.218  1.00 51.90      DCHN C  
ATOM    361  O   ALA   352     -31.407 -29.397 -67.164  1.00 55.75      DCHN O  
ATOM    362  CB  ALA   352     -29.022 -30.933 -68.344  1.00 48.81      DCHN C  
ATOM    363  HN  ALA   352     -28.440 -27.754 -69.138  1.00  0.00      DCHN H  
ATOM    364  HA  ALA   352     -29.965 -29.286 -69.266  1.00  0.00      DCHN H  
ATOM    365  HB1 ALA   352     -28.484 -31.193 -67.409  1.00  0.00      DCHN H  
ATOM    366  HB2 ALA   352     -28.374 -31.194 -69.208  1.00  0.00      DCHN H  
ATOM    367  HB3 ALA   352     -29.945 -31.547 -68.404  1.00  0.00      DCHN H  
ATOM    368  N   LEU   353     -29.692 -28.201 -66.297  1.00 55.79      DCHN N  
ATOM    369  CA  LEU   353     -30.413 -27.601 -65.200  1.00 57.78      DCHN C  
ATOM    370  C   LEU   353     -31.148 -26.361 -65.738  1.00 59.90      DCHN C  
ATOM    371  CB  LEU   353     -29.460 -27.145 -64.066  1.00 51.90      DCHN C  
ATOM    372  CG  LEU   353     -28.793 -28.281 -63.266  1.00 50.55      DCHN C  
ATOM    373  CD1 LEU   353     -27.641 -27.708 -62.421  1.00 52.46      DCHN C  
ATOM    374  CD2 LEU   353     -29.807 -29.034 -62.385  1.00 50.37      DCHN C  
ATOM    375  OT1 LEU   353     -32.181 -26.536 -66.438  1.00 58.99      DCHN O  
ATOM    376  OT2 LEU   353     -30.687 -25.224 -65.460  1.00 54.31      DCHN O  
ATOM    377  HN  LEU   353     -28.735 -27.933 -66.364  1.00  0.00      DCHN H  
ATOM    378  HA  LEU   353     -31.143 -28.300 -64.817  1.00  0.00      DCHN H  
ATOM    379  HB1 LEU   353     -30.021 -26.512 -63.343  1.00  0.00      DCHN H  
ATOM    380  HB2 LEU   353     -28.660 -26.515 -64.514  1.00  0.00      DCHN H  
ATOM    381  HG  LEU   353     -28.351 -29.010 -63.984  1.00  0.00      DCHN H  
ATOM    382 HD11 LEU   353     -28.009 -26.892 -61.767  1.00  0.00      DCHN H  
ATOM    383 HD12 LEU   353     -26.844 -27.299 -63.077  1.00  0.00      DCHN H  
ATOM    384 HD13 LEU   353     -27.205 -28.495 -61.774  1.00  0.00      DCHN H  
ATOM    385 HD21 LEU   353     -30.587 -29.519 -63.007  1.00  0.00      DCHN H  
ATOM    386 HD22 LEU   353     -30.300 -28.331 -61.680  1.00  0.00      DCHN H  
ATOM    387 HD23 LEU   353     -29.294 -29.822 -61.794  1.00  0.00      DCHN H  
TER     388      LEU   353 
ATOM    389  N   THR   135     -29.623 -28.963 -77.334  1.00 54.01      PCHN N  
ATOM    390  CA  THR   135     -28.712 -27.842 -77.305  1.00 59.63      PCHN C  
ATOM    391  C   THR   135     -27.449 -28.293 -76.614  1.00 63.54      PCHN C  
ATOM    392  O   THR   135     -27.411 -29.356 -75.996  1.00 61.32      PCHN O  
ATOM    393  CB  THR   135     -29.278 -26.609 -76.603  1.00 67.25      PCHN C  
ATOM    394  CG2 THR   135     -30.396 -25.999 -77.469  1.00 59.98      PCHN C  
ATOM    395  OG1 THR   135     -29.819 -26.917 -75.324  1.00 83.14      PCHN O  
ATOM    396  HN  THR   135     -29.747 -29.421 -76.458  1.00  0.00      PCHN H  
ATOM    397  HA  THR   135     -28.438 -27.573 -78.314  1.00  0.00      PCHN H  
ATOM    398  HB  THR   135     -28.481 -25.844 -76.473  1.00  0.00      PCHN H  
ATOM    399  HG1 THR   135     -29.777 -26.098 -74.818  1.00  0.00      PCHN H  
ATOM    400 HG21 THR   135     -31.253 -26.697 -77.568  1.00  0.00      PCHN H  
ATOM    401 HG22 THR   135     -30.014 -25.765 -78.484  1.00  0.00      PCHN H  
ATOM    402 HG23 THR   135     -30.761 -25.057 -77.009  1.00  0.00      PCHN H  
ATOM    403  N   ALA   136     -26.366 -27.488 -76.737  1.00 59.62      PCHN N  
ATOM    404  CA  ALA   136     -25.069 -27.717 -76.132  1.00 69.46      PCHN C  
ATOM    405  C   ALA   136     -25.151 -27.720 -74.627  1.00 71.16      PCHN C  
ATOM    406  O   ALA   136     -24.602 -28.600 -73.964  1.00 73.56      PCHN O  
ATOM    407  CB  ALA   136     -24.076 -26.617 -76.550  1.00 65.26      PCHN C  
ATOM    408  HN  ALA   136     -26.424 -26.659 -77.288  1.00  0.00      PCHN H  
ATOM    409  HA  ALA   136     -24.705 -28.682 -76.458  1.00  0.00      PCHN H  
ATOM    410  HB1 ALA   136     -24.482 -25.610 -76.315  1.00  0.00      PCHN H  
ATOM    411  HB2 ALA   136     -23.893 -26.676 -77.643  1.00  0.00      PCHN H  
ATOM    412  HB3 ALA   136     -23.102 -26.735 -76.031  1.00  0.00      PCHN H  
ATOM    413  N   ASP   137     -25.911 -26.747 -74.069  1.00 73.53      PCHN N  
ATOM    414  CA  ASP   137     -26.296 -26.682 -72.677  1.00 71.15      PCHN C  
ATOM    415  C   ASP   137     -27.145 -27.882 -72.313  1.00 65.75      PCHN C  
ATOM    416  O   ASP   137     -26.927 -28.522 -71.288  1.00 56.07      PCHN O  
ATOM    417  CB  ASP   137     -27.005 -25.339 -72.309  1.00 89.79      PCHN C  
ATOM    418  CG  ASP   137     -28.048 -24.885 -73.335  1.00 82.70      PCHN C  
ATOM    419  OD1 ASP   137     -29.268 -24.977 -73.035  1.00 67.97      PCHN O  
ATOM    420  OD2 ASP   137     -27.646 -24.425 -74.435  1.00  0.00      PCHN O1-
ATOM    421  HN  ASP   137     -26.310 -26.028 -74.635  1.00  0.00      PCHN H  
ATOM    422  HA  ASP   137     -25.395 -26.752 -72.085  1.00  0.00      PCHN H  
ATOM    423  HB1 ASP   137     -26.231 -24.544 -72.250  1.00  0.00      PCHN H  
ATOM    424  HB2 ASP   137     -27.474 -25.420 -71.306  1.00  0.00      PCHN H  
ATOM    425  N   GLY   138     -28.095 -28.260 -73.195  1.00 51.85      PCHN N  
ATOM    426  CA  GLY   138     -28.870 -29.470 -73.048  1.00 66.09      PCHN C  
ATOM    427  C   GLY   138     -30.047 -29.267 -72.151  1.00 70.35      PCHN C  
ATOM    428  O   GLY   138     -30.583 -30.242 -71.634  1.00 75.08      PCHN O  
ATOM    429  HN  GLY   138     -28.258 -27.733 -74.026  1.00  0.00      PCHN H  
ATOM    430  HA1 GLY   138     -28.245 -30.245 -72.625  1.00  0.00      PCHN H  
ATOM    431  HA2 GLY   138     -29.245 -29.720 -74.029  1.00  0.00      PCHN H  
ATOM    432  N   ASN   139     -30.438 -27.985 -71.931  1.00 66.76      PCHN N  
ATOM    433  CA  ASN   139     -31.509 -27.507 -71.077  1.00 68.10      PCHN C  
ATOM    434  C   ASN   139     -32.741 -28.390 -71.036  1.00 67.58      PCHN C  
ATOM    435  O   ASN   139     -33.404 -28.615 -72.048  1.00 67.22      PCHN O  
ATOM    436  CB  ASN   139     -31.889 -26.051 -71.463  1.00 87.68      PCHN C  
ATOM    437  CG  ASN   139     -32.948 -25.394 -70.570  1.00 81.04      PCHN C  
ATOM    438  ND2 ASN   139     -32.857 -25.637 -69.235  1.00 81.47      PCHN N  
ATOM    439  OD1 ASN   139     -33.814 -24.669 -71.069  1.00 74.38      PCHN O  
ATOM    440  HN  ASN   139     -29.933 -27.254 -72.385  1.00  0.00      PCHN H  
ATOM    441  HA  ASN   139     -31.088 -27.489 -70.082  1.00  0.00      PCHN H  
ATOM    442  HB1 ASN   139     -32.254 -26.032 -72.512  1.00  0.00      PCHN H  
ATOM    443  HB2 ASN   139     -30.975 -25.424 -71.402  1.00  0.00      PCHN H  
ATOM    444 HD21 ASN   139     -33.528 -25.235 -68.612  1.00  0.00      PCHN H  
ATOM    445 HD22 ASN   139     -32.122 -26.203 -68.864  1.00  0.00      PCHN H  
ATOM    446  N   GLU   140     -33.034 -28.893 -69.815  1.00 66.06      PCHN N  
ATOM    447  CA  GLU   140     -34.151 -29.730 -69.454  1.00 66.49      PCHN C  
ATOM    448  C   GLU   140     -34.151 -31.084 -70.120  1.00 57.62      PCHN C  
ATOM    449  O   GLU   140     -35.190 -31.730 -70.170  1.00 61.07      PCHN O  
ATOM    450  CB  GLU   140     -35.539 -29.055 -69.582  1.00 56.33      PCHN C  
ATOM    451  CG  GLU   140     -35.639 -27.748 -68.775  1.00 67.04      PCHN C  
ATOM    452  CD  GLU   140     -37.089 -27.413 -68.435  1.00 85.97      PCHN C  
ATOM    453  OE1 GLU   140     -37.908 -27.284 -69.380  1.00 88.77      PCHN O  
ATOM    454  OE2 GLU   140     -37.390 -27.284 -67.217  1.00 96.26      PCHN O1-
ATOM    455  HN  GLU   140     -32.448 -28.667 -69.039  1.00  0.00      PCHN H  
ATOM    456  HA  GLU   140     -34.014 -29.919 -68.400  1.00  0.00      PCHN H  
ATOM    457  HB1 GLU   140     -36.309 -29.762 -69.196  1.00  0.00      PCHN H  
ATOM    458  HB2 GLU   140     -35.773 -28.850 -70.649  1.00  0.00      PCHN H  
ATOM    459  HG1 GLU   140     -35.204 -26.911 -69.358  1.00  0.00      PCHN H  
ATOM    460  HG2 GLU   140     -35.067 -27.857 -67.828  1.00  0.00      PCHN H  
ATOM    461  N   GLY   141     -32.979 -31.576 -70.594  1.00 66.34      PCHN N  
ATOM    462  CA  GLY   141     -32.852 -32.859 -71.261  1.00 66.98      PCHN C  
ATOM    463  C   GLY   141     -33.204 -32.750 -72.716  1.00 62.94      PCHN C  
ATOM    464  O   GLY   141     -33.541 -33.741 -73.363  1.00 60.67      PCHN O  
ATOM    465  HN  GLY   141     -32.141 -31.036 -70.534  1.00  0.00      PCHN H  
ATOM    466  HA1 GLY   141     -33.524 -33.570 -70.801  1.00  0.00      PCHN H  
ATOM    467  HA2 GLY   141     -31.815 -33.150 -71.191  1.00  0.00      PCHN H  
ATOM    468  N   GLY   142     -33.162 -31.509 -73.252  1.00 61.66      PCHN N  
ATOM    469  CA  GLY   142     -33.772 -31.139 -74.506  1.00 58.23      PCHN C  
ATOM    470  C   GLY   142     -35.225 -30.842 -74.270  1.00 50.94      PCHN C  
ATOM    471  O   GLY   142     -35.755 -31.058 -73.182  1.00 46.43      PCHN O  
ATOM    472  HN  GLY   142     -32.835 -30.745 -72.700  1.00  0.00      PCHN H  
ATOM    473  HA1 GLY   142     -33.690 -31.961 -75.204  1.00  0.00      PCHN H  
ATOM    474  HA2 GLY   142     -33.290 -30.233 -74.841  1.00  0.00      PCHN H  
ATOM    475  N   LYS   143     -35.908 -30.302 -75.299  1.00 44.05      PCHN N  
ATOM    476  CA  LYS   143     -37.279 -29.875 -75.168  1.00 51.53      PCHN C  
ATOM    477  C   LYS   143     -38.070 -30.560 -76.235  1.00 52.98      PCHN C  
ATOM    478  O   LYS   143     -37.884 -30.313 -77.426  1.00 59.41      PCHN O  
ATOM    479  CB  LYS   143     -37.447 -28.346 -75.329  1.00 50.60      PCHN C  
ATOM    480  CG  LYS   143     -36.631 -27.555 -74.297  1.00 69.42      PCHN C  
ATOM    481  CD  LYS   143     -36.707 -26.037 -74.494  1.00 80.22      PCHN C  
ATOM    482  CE  LYS   143     -35.735 -25.307 -73.563  1.00 88.08      PCHN C  
ATOM    483  NZ  LYS   143     -35.803 -23.846 -73.750  1.00 87.51      PCHN N1+
ATOM    484  HN  LYS   143     -35.475 -30.140 -76.183  1.00  0.00      PCHN H  
ATOM    485  HA  LYS   143     -37.685 -30.168 -74.210  1.00  0.00      PCHN H  
ATOM    486  HB1 LYS   143     -38.521 -28.075 -75.220  1.00  0.00      PCHN H  
ATOM    487  HB2 LYS   143     -37.112 -28.038 -76.344  1.00  0.00      PCHN H  
ATOM    488  HG1 LYS   143     -35.561 -27.856 -74.373  1.00  0.00      PCHN H  
ATOM    489  HG2 LYS   143     -36.982 -27.814 -73.273  1.00  0.00      PCHN H  
ATOM    490  HD1 LYS   143     -37.749 -25.699 -74.299  1.00  0.00      PCHN H  
ATOM    491  HD2 LYS   143     -36.453 -25.796 -75.551  1.00  0.00      PCHN H  
ATOM    492  HE1 LYS   143     -34.690 -25.626 -73.763  1.00  0.00      PCHN H  
ATOM    493  HE2 LYS   143     -35.981 -25.529 -72.503  1.00  0.00      PCHN H  
ATOM    494  HZ1 LYS   143     -36.778 -23.498 -73.631  1.00  0.00      PCHN H  
ATOM    495  HZ2 LYS   143     -35.474 -23.576 -74.702  1.00  0.00      PCHN H  
ATOM    496  HZ3 LYS   143     -35.197 -23.378 -73.047  1.00  0.00      PCHN H  
ENDMDL
MODEL        3
ATOM      1  N   ARG   384     -28.286 -17.923 -72.739  1.00 50.20      BCHN N  
ATOM      2  CA  ARG   384     -28.203 -19.089 -73.599  1.00 59.92      BCHN C  
ATOM      3  C   ARG   384     -28.322 -18.675 -75.058  1.00 56.28      BCHN C  
ATOM      4  O   ARG   384     -29.361 -18.172 -75.481  1.00 52.64      BCHN O  
ATOM      5  CB  ARG   384     -29.310 -20.073 -73.261  1.00 41.72      BCHN C  
ATOM      6  CG  ARG   384     -29.212 -20.726 -71.920  1.00 61.70      BCHN C  
ATOM      7  CD  ARG   384     -30.321 -21.740 -71.766  1.00 74.56      BCHN C  
ATOM      8  NE  ARG   384     -30.185 -22.804 -72.755  1.00 90.93      BCHN N  
ATOM      9  CZ  ARG   384     -31.035 -23.018 -73.758  1.00105.20      BCHN C  
ATOM     10  NH1 ARG   384     -32.102 -22.251 -73.908  1.00113.64      BCHN N1+
ATOM     11  NH2 ARG   384     -30.817 -24.000 -74.605  1.00102.98      BCHN N  
ATOM     12  HN  ARG   384     -29.207 -17.628 -72.495  1.00  0.00      BCHN H  
ATOM     13  HA  ARG   384     -27.253 -19.584 -73.456  1.00  0.00      BCHN H  
ATOM     14  HB1 ARG   384     -29.293 -20.864 -74.049  1.00  0.00      BCHN H  
ATOM     15  HB2 ARG   384     -30.296 -19.554 -73.339  1.00  0.00      BCHN H  
ATOM     16  HG1 ARG   384     -29.284 -19.966 -71.109  1.00  0.00      BCHN H  
ATOM     17  HG2 ARG   384     -28.235 -21.248 -71.821  1.00  0.00      BCHN H  
ATOM     18  HD1 ARG   384     -31.318 -21.248 -71.808  1.00  0.00      BCHN H  
ATOM     19  HD2 ARG   384     -30.231 -22.231 -70.774  1.00  0.00      BCHN H  
ATOM     20  HE  ARG   384     -29.378 -23.395 -72.708  1.00  0.00      BCHN H  
ATOM     21 HH11 ARG   384     -32.260 -21.495 -73.279  1.00  0.00      BCHN H  
ATOM     22 HH12 ARG   384     -32.745 -22.393 -74.665  1.00  0.00      BCHN H  
ATOM     23 HH21 ARG   384     -30.017 -24.585 -74.457  1.00  0.00      BCHN H  
ATOM     24 HH22 ARG   384     -31.454 -24.162 -75.355  1.00  0.00      BCHN H  
TER      25      ARG   384 
ATOM     26  N   GLY   325     -28.443 -40.581 -83.618  1.00 73.07      CCHN N  
ATOM     27  CA  GLY   325     -27.165 -40.543 -84.298  1.00 79.00      CCHN C  
ATOM     28  C   GLY   325     -25.998 -40.232 -83.408  1.00 83.82      CCHN C  
ATOM     29  O   GLY   325     -24.863 -40.197 -83.882  1.00 82.77      CCHN O  
ATOM     30  HN  GLY   325     -28.703 -41.468 -83.246  1.00  0.00      CCHN H  
ATOM     31  HA1 GLY   325     -27.198 -39.793 -85.077  1.00  0.00      CCHN H  
ATOM     32  HA2 GLY   325     -27.007 -41.536 -84.694  1.00  0.00      CCHN H  
ATOM     33  N   ALA   326     -26.220 -40.007 -82.091  1.00 67.47      CCHN N  
ATOM     34  CA  ALA   326     -25.144 -39.840 -81.136  1.00 81.05      CCHN C  
ATOM     35  C   ALA   326     -24.377 -41.128 -80.935  1.00 82.18      CCHN C  
ATOM     36  O   ALA   326     -24.923 -42.223 -81.051  1.00 80.60      CCHN O  
ATOM     37  CB  ALA   326     -25.611 -39.325 -79.760  1.00 65.89      CCHN C  
ATOM     38  HN  ALA   326     -27.143 -40.013 -81.713  1.00  0.00      CCHN H  
ATOM     39  HA  ALA   326     -24.465 -39.105 -81.548  1.00  0.00      CCHN H  
ATOM     40  HB1 ALA   326     -26.247 -40.079 -79.250  1.00  0.00      CCHN H  
ATOM     41  HB2 ALA   326     -26.207 -38.396 -79.885  1.00  0.00      CCHN H  
ATOM     42  HB3 ALA   326     -24.744 -39.097 -79.104  1.00  0.00      CCHN H  
ATOM     43  N   ASN   327     -23.070 -41.014 -80.625  1.00 93.09      CCHN N  
ATOM     44  CA  ASN   327     -22.231 -42.146 -80.315  1.00 79.26      CCHN C  
ATOM     45  C   ASN   327     -21.817 -41.909 -78.894  1.00 65.15      CCHN C  
ATOM     46  O   ASN   327     -21.195 -40.899 -78.573  1.00 60.43      CCHN O  
ATOM     47  CB  ASN   327     -20.989 -42.238 -81.229  1.00 87.90      CCHN C  
ATOM     48  CG  ASN   327     -21.446 -42.606 -82.643  1.00 84.24      CCHN C  
ATOM     49  ND2 ASN   327     -21.242 -41.677 -83.619  1.00 89.64      CCHN N  
ATOM     50  OD1 ASN   327     -21.977 -43.701 -82.853  1.00 78.55      CCHN O  
ATOM     51  HN  ASN   327     -22.633 -40.121 -80.559  1.00  0.00      CCHN H  
ATOM     52  HA  ASN   327     -22.794 -43.069 -80.354  1.00  0.00      CCHN H  
ATOM     53  HB1 ASN   327     -20.297 -43.029 -80.869  1.00  0.00      CCHN H  
ATOM     54  HB2 ASN   327     -20.451 -41.267 -81.238  1.00  0.00      CCHN H  
ATOM     55 HD21 ASN   327     -20.797 -40.810 -83.403  1.00  0.00      CCHN H  
ATOM     56 HD22 ASN   327     -21.550 -41.871 -84.550  1.00  0.00      CCHN H  
ATOM     57  N   VAL   328     -22.235 -42.824 -77.993  1.00 76.30      CCHN N  
ATOM     58  CA  VAL   328     -22.329 -42.553 -76.575  1.00 65.46      CCHN C  
ATOM     59  C   VAL   328     -21.009 -42.617 -75.843  1.00 46.72      CCHN C  
ATOM     60  O   VAL   328     -20.869 -42.020 -74.778  1.00 51.90      CCHN O  
ATOM     61  CB  VAL   328     -23.353 -43.461 -75.907  1.00 57.33      CCHN C  
ATOM     62  CG1 VAL   328     -24.733 -43.145 -76.520  1.00 62.38      CCHN C  
ATOM     63  CG2 VAL   328     -22.984 -44.951 -76.070  1.00 63.20      CCHN C  
ATOM     64  HN  VAL   328     -22.693 -43.660 -78.283  1.00  0.00      CCHN H  
ATOM     65  HA  VAL   328     -22.689 -41.540 -76.466  1.00  0.00      CCHN H  
ATOM     66  HB  VAL   328     -23.405 -43.231 -74.818  1.00  0.00      CCHN H  
ATOM     67 HG11 VAL   328     -24.750 -43.357 -77.609  1.00  0.00      CCHN H  
ATOM     68 HG12 VAL   328     -24.998 -42.079 -76.361  1.00  0.00      CCHN H  
ATOM     69 HG13 VAL   328     -25.516 -43.772 -76.045  1.00  0.00      CCHN H  
ATOM     70 HG21 VAL   328     -22.010 -45.173 -75.590  1.00  0.00      CCHN H  
ATOM     71 HG22 VAL   328     -22.930 -45.238 -77.140  1.00  0.00      CCHN H  
ATOM     72 HG23 VAL   328     -23.757 -45.584 -75.585  1.00  0.00      CCHN H  
ATOM     73  N   GLY   329     -19.988 -43.295 -76.417  1.00 68.37      CCHN N  
ATOM     74  CA  GLY   329     -18.671 -43.362 -75.814  1.00 66.09      CCHN C  
ATOM     75  C   GLY   329     -17.862 -42.147 -76.162  1.00 66.64      CCHN C  
ATOM     76  O   GLY   329     -16.978 -41.745 -75.410  1.00 55.02      CCHN O  
ATOM     77  HN  GLY   329     -20.105 -43.774 -77.282  1.00  0.00      CCHN H  
ATOM     78  HA1 GLY   329     -18.172 -44.221 -76.238  1.00  0.00      CCHN H  
ATOM     79  HA2 GLY   329     -18.765 -43.419 -74.739  1.00  0.00      CCHN H  
ATOM     80  N   SER   330     -18.179 -41.517 -77.314  1.00 75.12      CCHN N  
ATOM     81  CA  SER   330     -17.426 -40.424 -77.884  1.00 71.52      CCHN C  
ATOM     82  C   SER   330     -18.221 -39.138 -77.768  1.00 61.29      CCHN C  
ATOM     83  O   SER   330     -17.978 -38.178 -78.498  1.00 51.04      CCHN O  
ATOM     84  CB  SER   330     -17.018 -40.707 -79.358  1.00 69.71      CCHN C  
ATOM     85  OG  SER   330     -18.126 -41.046 -80.182  1.00 80.43      CCHN O  
ATOM     86  HN  SER   330     -18.930 -41.842 -77.882  1.00  0.00      CCHN H  
ATOM     87  HA  SER   330     -16.510 -40.290 -77.326  1.00  0.00      CCHN H  
ATOM     88  HB1 SER   330     -16.310 -41.564 -79.374  1.00  0.00      CCHN H  
ATOM     89  HB2 SER   330     -16.489 -39.840 -79.802  1.00  0.00      CCHN H  
ATOM     90  HG1 SER   330     -17.744 -41.281 -81.035  1.00  0.00      CCHN H  
ATOM     91  N   ALA   331     -19.188 -39.072 -76.824  1.00 74.29      CCHN N  
ATOM     92  CA  ALA   331     -20.004 -37.898 -76.614  1.00 71.85      CCHN C  
ATOM     93  C   ALA   331     -19.518 -37.175 -75.386  1.00 59.67      CCHN C  
ATOM     94  O   ALA   331     -19.523 -37.734 -74.291  1.00 50.26      CCHN O  
ATOM     95  CB  ALA   331     -21.480 -38.255 -76.395  1.00 54.11      CCHN C  
ATOM     96  HN  ALA   331     -19.379 -39.850 -76.230  1.00  0.00      CCHN H  
ATOM     97  HA  ALA   331     -19.929 -37.236 -77.466  1.00  0.00      CCHN H  
ATOM     98  HB1 ALA   331     -21.577 -38.947 -75.531  1.00  0.00      CCHN H  
ATOM     99  HB2 ALA   331     -21.889 -38.763 -77.294  1.00  0.00      CCHN H  
ATOM    100  HB3 ALA   331     -22.093 -37.350 -76.199  1.00  0.00      CCHN H  
ATOM    101  N   GLN   332     -19.090 -35.904 -75.564  1.00 51.01      CCHN N  
ATOM    102  CA  GLN   332     -18.351 -35.134 -74.591  1.00 57.91      CCHN C  
ATOM    103  C   GLN   332     -19.218 -34.024 -74.059  1.00 52.28      CCHN C  
ATOM    104  O   GLN   332     -19.977 -33.405 -74.802  1.00 63.65      CCHN O  
ATOM    105  CB  GLN   332     -17.082 -34.538 -75.251  1.00 55.06      CCHN C  
ATOM    106  CG  GLN   332     -16.174 -33.729 -74.306  1.00 54.39      CCHN C  
ATOM    107  CD  GLN   332     -14.954 -33.202 -75.068  1.00 62.19      CCHN C  
ATOM    108  NE2 GLN   332     -14.344 -32.116 -74.513  1.00 72.71      CCHN N  
ATOM    109  OE1 GLN   332     -14.562 -33.730 -76.115  1.00 57.17      CCHN O  
ATOM    110  HN  GLN   332     -19.172 -35.463 -76.453  1.00  0.00      CCHN H  
ATOM    111  HA  GLN   332     -18.065 -35.762 -73.761  1.00  0.00      CCHN H  
ATOM    112  HB1 GLN   332     -17.389 -33.892 -76.104  1.00  0.00      CCHN H  
ATOM    113  HB2 GLN   332     -16.493 -35.387 -75.667  1.00  0.00      CCHN H  
ATOM    114  HG1 GLN   332     -15.832 -34.366 -73.465  1.00  0.00      CCHN H  
ATOM    115  HG2 GLN   332     -16.738 -32.866 -73.895  1.00  0.00      CCHN H  
ATOM    116 HE21 GLN   332     -13.555 -31.703 -74.966  1.00  0.00      CCHN H  
ATOM    117 HE22 GLN   332     -14.713 -31.709 -73.679  1.00  0.00      CCHN H  
ATOM    118  N   GLY   333     -19.138 -33.785 -72.729  1.00 47.64      CCHN N  
ATOM    119  CA  GLY   333     -19.900 -32.783 -72.020  1.00 47.25      CCHN C  
ATOM    120  C   GLY   333     -19.054 -31.584 -71.678  1.00 59.57      CCHN C  
ATOM    121  O   GLY   333     -17.939 -31.444 -72.182  1.00 61.90      CCHN O  
ATOM    122  HN  GLY   333     -18.516 -34.317 -72.155  1.00  0.00      CCHN H  
ATOM    123  HA1 GLY   333     -20.217 -33.252 -71.100  1.00  0.00      CCHN H  
ATOM    124  HA2 GLY   333     -20.719 -32.449 -72.637  1.00  0.00      CCHN H  
ATOM    125  N   PRO   334     -19.547 -30.697 -70.808  1.00 61.83      CCHN N  
ATOM    126  CA  PRO   334     -18.924 -29.414 -70.507  1.00 59.89      CCHN C  
ATOM    127  C   PRO   334     -17.555 -29.502 -69.880  1.00 48.15      CCHN C  
ATOM    128  O   PRO   334     -16.787 -28.553 -70.003  1.00 48.38      CCHN O  
ATOM    129  CB  PRO   334     -19.892 -28.734 -69.527  1.00 56.73      CCHN C  
ATOM    130  CG  PRO   334     -21.258 -29.299 -69.913  1.00 60.66      CCHN C  
ATOM    131  CD  PRO   334     -20.937 -30.731 -70.339  1.00 58.85      CCHN C  
ATOM    132  HA  PRO   334     -18.832 -28.878 -71.441  1.00  0.00      CCHN H  
ATOM    133  HB1 PRO   334     -19.860 -27.629 -69.612  1.00  0.00      CCHN H  
ATOM    134  HB2 PRO   334     -19.676 -29.031 -68.477  1.00  0.00      CCHN H  
ATOM    135  HG1 PRO   334     -21.988 -29.260 -69.080  1.00  0.00      CCHN H  
ATOM    136  HG2 PRO   334     -21.659 -28.736 -70.784  1.00  0.00      CCHN H  
ATOM    137  HD1 PRO   334     -20.999 -31.418 -69.468  1.00  0.00      CCHN H  
ATOM    138  HD2 PRO   334     -21.651 -31.046 -71.133  1.00  0.00      CCHN H  
ATOM    139  N   THR   335     -17.251 -30.591 -69.146  1.00 50.42      CCHN N  
ATOM    140  CA  THR   335     -16.087 -30.657 -68.287  1.00 46.47      CCHN C  
ATOM    141  C   THR   335     -14.973 -31.463 -68.905  1.00 49.27      CCHN C  
ATOM    142  O   THR   335     -13.934 -31.658 -68.277  1.00 47.80      CCHN O  
ATOM    143  CB  THR   335     -16.427 -31.245 -66.924  1.00 44.81      CCHN C  
ATOM    144  CG2 THR   335     -17.277 -30.207 -66.173  1.00 44.95      CCHN C  
ATOM    145  OG1 THR   335     -17.171 -32.453 -67.043  1.00 52.65      CCHN O  
ATOM    146  HN  THR   335     -17.885 -31.358 -69.073  1.00  0.00      CCHN H  
ATOM    147  HA  THR   335     -15.705 -29.660 -68.129  1.00  0.00      CCHN H  
ATOM    148  HB  THR   335     -15.510 -31.445 -66.325  1.00  0.00      CCHN H  
ATOM    149  HG1 THR   335     -17.249 -32.806 -66.153  1.00  0.00      CCHN H  
ATOM    150 HG21 THR   335     -18.188 -29.950 -66.752  1.00  0.00      CCHN H  
ATOM    151 HG22 THR   335     -16.694 -29.277 -66.005  1.00  0.00      CCHN H  
ATOM    152 HG23 THR   335     -17.596 -30.602 -65.187  1.00  0.00      CCHN H  
ATOM    153  N   GLY   336     -15.155 -31.948 -70.155  1.00 60.30      CCHN N  
ATOM    154  CA  GLY   336     -14.210 -32.845 -70.792  1.00 61.29      CCHN C  
ATOM    155  C   GLY   336     -14.437 -34.267 -70.366  1.00 48.81      CCHN C  
ATOM    156  O   GLY   336     -13.664 -35.158 -70.710  1.00 46.33      CCHN O  
ATOM    157  HN  GLY   336     -15.983 -31.741 -70.673  1.00  0.00      CCHN H  
ATOM    158  HA1 GLY   336     -13.203 -32.560 -70.520  1.00  0.00      CCHN H  
ATOM    159  HA2 GLY   336     -14.391 -32.787 -71.853  1.00  0.00      CCHN H  
ATOM    160  N   LEU   337     -15.524 -34.501 -69.603  1.00 40.07      CCHN N  
ATOM    161  CA  LEU   337     -15.963 -35.796 -69.160  1.00 48.49      CCHN C  
ATOM    162  C   LEU   337     -17.271 -36.043 -69.852  1.00 52.37      CCHN C  
ATOM    163  O   LEU   337     -17.859 -35.134 -70.435  1.00 53.05      CCHN O  
ATOM    164  CB  LEU   337     -16.173 -35.873 -67.629  1.00 48.42      CCHN C  
ATOM    165  CG  LEU   337     -14.875 -35.694 -66.809  1.00 51.13      CCHN C  
ATOM    166  CD1 LEU   337     -15.199 -35.494 -65.319  1.00 51.69      CCHN C  
ATOM    167  CD2 LEU   337     -13.898 -36.869 -67.005  1.00 57.40      CCHN C  
ATOM    168  HN  LEU   337     -16.115 -33.746 -69.334  1.00  0.00      CCHN H  
ATOM    169  HA  LEU   337     -15.267 -36.558 -69.483  1.00  0.00      CCHN H  
ATOM    170  HB1 LEU   337     -16.620 -36.853 -67.354  1.00  0.00      CCHN H  
ATOM    171  HB2 LEU   337     -16.892 -35.080 -67.328  1.00  0.00      CCHN H  
ATOM    172  HG  LEU   337     -14.367 -34.766 -67.161  1.00  0.00      CCHN H  
ATOM    173 HD11 LEU   337     -15.752 -36.369 -64.919  1.00  0.00      CCHN H  
ATOM    174 HD12 LEU   337     -15.828 -34.590 -65.181  1.00  0.00      CCHN H  
ATOM    175 HD13 LEU   337     -14.266 -35.367 -64.732  1.00  0.00      CCHN H  
ATOM    176 HD21 LEU   337     -13.594 -36.957 -68.069  1.00  0.00      CCHN H  
ATOM    177 HD22 LEU   337     -14.372 -37.821 -66.689  1.00  0.00      CCHN H  
ATOM    178 HD23 LEU   337     -12.984 -36.708 -66.397  1.00  0.00      CCHN H  
ATOM    179  N   GLY   338     -17.713 -37.318 -69.835  1.00 52.63      CCHN N  
ATOM    180  CA  GLY   338     -18.864 -37.843 -70.533  1.00 50.10      CCHN C  
ATOM    181  C   GLY   338     -20.144 -37.073 -70.455  1.00 51.10      CCHN C  
ATOM    182  O   GLY   338     -20.521 -36.551 -69.408  1.00 48.37      CCHN O  
ATOM    183  HN  GLY   338     -17.192 -38.004 -69.335  1.00  0.00      CCHN H  
ATOM    184  HA1 GLY   338     -19.066 -38.796 -70.073  1.00  0.00      CCHN H  
ATOM    185  HA2 GLY   338     -18.592 -37.933 -71.572  1.00  0.00      CCHN H  
ATOM    186  N   LYS   339     -20.877 -37.078 -71.589  1.00 43.78      CCHN N  
ATOM    187  CA  LYS   339     -22.245 -36.632 -71.651  1.00 37.01      CCHN C  
ATOM    188  C   LYS   339     -23.127 -37.855 -71.576  1.00 39.09      CCHN C  
ATOM    189  O   LYS   339     -24.300 -37.741 -71.234  1.00 46.75      CCHN O  
ATOM    190  CB  LYS   339     -22.522 -35.836 -72.956  1.00 34.89      CCHN C  
ATOM    191  CG  LYS   339     -23.928 -35.209 -73.038  1.00 45.84      CCHN C  
ATOM    192  CD  LYS   339     -24.119 -34.185 -74.174  1.00 63.00      CCHN C  
ATOM    193  CE  LYS   339     -23.377 -32.859 -73.938  1.00 76.57      CCHN C  
ATOM    194  NZ  LYS   339     -23.666 -31.872 -75.002  1.00 77.53      CCHN N1+
ATOM    195  HN  LYS   339     -20.507 -37.455 -72.435  1.00  0.00      CCHN H  
ATOM    196  HA  LYS   339     -22.466 -36.000 -70.802  1.00  0.00      CCHN H  
ATOM    197  HB1 LYS   339     -22.351 -36.485 -73.841  1.00  0.00      CCHN H  
ATOM    198  HB2 LYS   339     -21.773 -35.014 -72.996  1.00  0.00      CCHN H  
ATOM    199  HG1 LYS   339     -24.160 -34.709 -72.072  1.00  0.00      CCHN H  
ATOM    200  HG2 LYS   339     -24.670 -36.027 -73.179  1.00  0.00      CCHN H  
ATOM    201  HD1 LYS   339     -25.209 -33.970 -74.252  1.00  0.00      CCHN H  
ATOM    202  HD2 LYS   339     -23.791 -34.641 -75.134  1.00  0.00      CCHN H  
ATOM    203  HE1 LYS   339     -22.283 -33.033 -73.937  1.00  0.00      CCHN H  
ATOM    204  HE2 LYS   339     -23.675 -32.409 -72.967  1.00  0.00      CCHN H  
ATOM    205  HZ1 LYS   339     -24.648 -31.542 -74.921  1.00  0.00      CCHN H  
ATOM    206  HZ2 LYS   339     -23.511 -32.303 -75.935  1.00  0.00      CCHN H  
ATOM    207  HZ3 LYS   339     -23.025 -31.051 -74.899  1.00  0.00      CCHN H  
ATOM    208  N   TYR   340     -22.565 -39.070 -71.821  1.00 50.86      CCHN N  
ATOM    209  CA  TYR   340     -23.301 -40.305 -71.640  1.00 49.73      CCHN C  
ATOM    210  C   TYR   340     -22.424 -41.365 -71.011  1.00 37.29      CCHN C  
ATOM    211  O   TYR   340     -22.951 -42.220 -70.303  1.00 45.07      CCHN O  
ATOM    212  CB  TYR   340     -23.845 -40.907 -72.967  1.00 36.08      CCHN C  
ATOM    213  CG  TYR   340     -24.772 -39.957 -73.681  1.00 48.50      CCHN C  
ATOM    214  CD1 TYR   340     -25.994 -39.552 -73.116  1.00 51.67      CCHN C  
ATOM    215  CD2 TYR   340     -24.413 -39.451 -74.939  1.00 56.43      CCHN C  
ATOM    216  CE1 TYR   340     -26.805 -38.613 -73.772  1.00 60.11      CCHN C  
ATOM    217  CE2 TYR   340     -25.208 -38.503 -75.591  1.00 55.58      CCHN C  
ATOM    218  CZ  TYR   340     -26.400 -38.072 -74.999  1.00 62.06      CCHN C  
ATOM    219  OH  TYR   340     -27.183 -37.093 -75.646  1.00 77.75      CCHN O  
ATOM    220  HN  TYR   340     -21.616 -39.154 -72.105  1.00  0.00      CCHN H  
ATOM    221  HA  TYR   340     -24.121 -40.142 -70.956  1.00  0.00      CCHN H  
ATOM    222  HB1 TYR   340     -24.422 -41.833 -72.762  1.00  0.00      CCHN H  
ATOM    223  HB2 TYR   340     -23.002 -41.157 -73.644  1.00  0.00      CCHN H  
ATOM    224  HD1 TYR   340     -26.302 -39.945 -72.159  1.00  0.00      CCHN H  
ATOM    225  HD2 TYR   340     -23.503 -39.792 -75.400  1.00  0.00      CCHN H  
ATOM    226  HE1 TYR   340     -27.731 -38.294 -73.319  1.00  0.00      CCHN H  
ATOM    227  HE2 TYR   340     -24.900 -38.106 -76.547  1.00  0.00      CCHN H  
ATOM    228  HH  TYR   340     -28.069 -37.132 -75.266  1.00  0.00      CCHN H  
ATOM    229  N   LEU   341     -21.078 -41.334 -71.206  1.00 46.55      CCHN N  
ATOM    230  CA  LEU   341     -20.190 -42.338 -70.640  1.00 34.05      CCHN C  
ATOM    231  C   LEU   341     -18.855 -41.713 -70.307  1.00 36.41      CCHN C  
ATOM    232  O   LEU   341     -18.328 -40.906 -71.070  1.00 42.54      CCHN O  
ATOM    233  CB  LEU   341     -19.881 -43.528 -71.593  1.00 32.01      CCHN C  
ATOM    234  CG  LEU   341     -21.055 -44.500 -71.858  1.00 45.15      CCHN C  
ATOM    235  CD1 LEU   341     -20.698 -45.490 -72.977  1.00 56.60      CCHN C  
ATOM    236  CD2 LEU   341     -21.477 -45.273 -70.596  1.00 56.74      CCHN C  
ATOM    237  HN  LEU   341     -20.640 -40.648 -71.779  1.00  0.00      CCHN H  
ATOM    238  HA  LEU   341     -20.611 -42.699 -69.714  1.00  0.00      CCHN H  
ATOM    239  HB1 LEU   341     -19.047 -44.138 -71.176  1.00  0.00      CCHN H  
ATOM    240  HB2 LEU   341     -19.540 -43.115 -72.567  1.00  0.00      CCHN H  
ATOM    241  HG  LEU   341     -21.927 -43.902 -72.209  1.00  0.00      CCHN H  
ATOM    242 HD11 LEU   341     -19.836 -46.122 -72.674  1.00  0.00      CCHN H  
ATOM    243 HD12 LEU   341     -20.426 -44.942 -73.903  1.00  0.00      CCHN H  
ATOM    244 HD13 LEU   341     -21.561 -46.153 -73.198  1.00  0.00      CCHN H  
ATOM    245 HD21 LEU   341     -21.777 -44.576 -69.789  1.00  0.00      CCHN H  
ATOM    246 HD22 LEU   341     -20.636 -45.895 -70.227  1.00  0.00      CCHN H  
ATOM    247 HD23 LEU   341     -22.337 -45.939 -70.821  1.00  0.00      CCHN H  
TER     248      LEU   341 
ATOM    249  N   GLU   345     -34.517 -17.370 -72.476  1.00 66.20      DCHN N  
ATOM    250  CA  GLU   345     -33.111 -17.253 -72.765  1.00 62.48      DCHN C  
ATOM    251  C   GLU   345     -32.306 -16.498 -71.732  1.00 46.97      DCHN C  
ATOM    252  O   GLU   345     -31.195 -16.912 -71.403  1.00 42.48      DCHN O  
ATOM    253  CB  GLU   345     -32.965 -16.513 -74.104  1.00 49.00      DCHN C  
ATOM    254  CG  GLU   345     -33.645 -17.271 -75.259  1.00 60.70      DCHN C  
ATOM    255  CD  GLU   345     -34.206 -16.272 -76.260  1.00 76.07      DCHN C  
ATOM    256  OE1 GLU   345     -33.404 -15.462 -76.791  1.00 72.17      DCHN O  
ATOM    257  OE2 GLU   345     -35.437 -16.318 -76.515  1.00 82.76      DCHN O1-
ATOM    258  HN  GLU   345     -35.092 -16.849 -73.104  1.00  0.00      DCHN H  
ATOM    259  HA  GLU   345     -32.703 -18.249 -72.855  1.00  0.00      DCHN H  
ATOM    260  HB1 GLU   345     -31.894 -16.367 -74.362  1.00  0.00      DCHN H  
ATOM    261  HB2 GLU   345     -33.427 -15.503 -73.993  1.00  0.00      DCHN H  
ATOM    262  HG1 GLU   345     -34.482 -17.907 -74.907  1.00  0.00      DCHN H  
ATOM    263  HG2 GLU   345     -32.907 -17.933 -75.757  1.00  0.00      DCHN H  
ATOM    264  N   VAL   346     -32.833 -15.364 -71.199  1.00 48.95      DCHN N  
ATOM    265  CA  VAL   346     -32.073 -14.474 -70.334  1.00 45.00      DCHN C  
ATOM    266  C   VAL   346     -32.261 -14.830 -68.885  1.00 43.79      DCHN C  
ATOM    267  O   VAL   346     -31.588 -14.274 -68.018  1.00 45.94      DCHN O  
ATOM    268  CB  VAL   346     -32.421 -12.998 -70.487  1.00 46.58      DCHN C  
ATOM    269  CG1 VAL   346     -31.941 -12.526 -71.866  1.00 58.78      DCHN C  
ATOM    270  CG2 VAL   346     -33.925 -12.745 -70.285  1.00 50.49      DCHN C  
ATOM    271  HN  VAL   346     -33.744 -15.048 -71.455  1.00  0.00      DCHN H  
ATOM    272  HA  VAL   346     -31.020 -14.584 -70.556  1.00  0.00      DCHN H  
ATOM    273  HB  VAL   346     -31.864 -12.397 -69.731  1.00  0.00      DCHN H  
ATOM    274 HG11 VAL   346     -32.409 -13.123 -72.677  1.00  0.00      DCHN H  
ATOM    275 HG12 VAL   346     -30.841 -12.632 -71.936  1.00  0.00      DCHN H  
ATOM    276 HG13 VAL   346     -32.201 -11.458 -72.020  1.00  0.00      DCHN H  
ATOM    277 HG21 VAL   346     -34.261 -13.084 -69.284  1.00  0.00      DCHN H  
ATOM    278 HG22 VAL   346     -34.515 -13.277 -71.059  1.00  0.00      DCHN H  
ATOM    279 HG23 VAL   346     -34.140 -11.659 -70.375  1.00  0.00      DCHN H  
ATOM    280  N   LEU   347     -33.137 -15.816 -68.587  1.00 45.24      DCHN N  
ATOM    281  CA  LEU   347     -33.160 -16.459 -67.297  1.00 42.00      DCHN C  
ATOM    282  C   LEU   347     -31.978 -17.411 -67.290  1.00 42.98      DCHN C  
ATOM    283  O   LEU   347     -31.945 -18.298 -68.142  1.00 47.33      DCHN O  
ATOM    284  CB  LEU   347     -34.463 -17.257 -67.063  1.00 42.29      DCHN C  
ATOM    285  CG  LEU   347     -35.718 -16.377 -66.860  1.00 51.40      DCHN C  
ATOM    286  CD1 LEU   347     -36.987 -17.246 -66.862  1.00 52.29      DCHN C  
ATOM    287  CD2 LEU   347     -35.650 -15.529 -65.576  1.00 54.56      DCHN C  
ATOM    288  HN  LEU   347     -33.717 -16.220 -69.290  1.00  0.00      DCHN H  
ATOM    289  HA  LEU   347     -33.064 -15.703 -66.535  1.00  0.00      DCHN H  
ATOM    290  HB1 LEU   347     -34.351 -17.901 -66.166  1.00  0.00      DCHN H  
ATOM    291  HB2 LEU   347     -34.635 -17.923 -67.938  1.00  0.00      DCHN H  
ATOM    292  HG  LEU   347     -35.795 -15.678 -67.725  1.00  0.00      DCHN H  
ATOM    293 HD11 LEU   347     -36.970 -17.962 -66.013  1.00  0.00      DCHN H  
ATOM    294 HD12 LEU   347     -37.047 -17.818 -67.812  1.00  0.00      DCHN H  
ATOM    295 HD13 LEU   347     -37.892 -16.608 -66.779  1.00  0.00      DCHN H  
ATOM    296 HD21 LEU   347     -34.814 -14.801 -65.625  1.00  0.00      DCHN H  
ATOM    297 HD22 LEU   347     -35.502 -16.183 -64.692  1.00  0.00      DCHN H  
ATOM    298 HD23 LEU   347     -36.594 -14.959 -65.442  1.00  0.00      DCHN H  
ATOM    299  N   PRO   348     -30.971 -17.265 -66.429  1.00 44.09      DCHN N  
ATOM    300  CA  PRO   348     -29.693 -17.936 -66.590  1.00 46.33      DCHN C  
ATOM    301  C   PRO   348     -29.843 -19.370 -66.153  1.00 40.62      DCHN C  
ATOM    302  O   PRO   348     -30.663 -19.636 -65.277  1.00 40.53      DCHN O  
ATOM    303  CB  PRO   348     -28.747 -17.139 -65.683  1.00 48.30      DCHN C  
ATOM    304  CG  PRO   348     -29.647 -16.622 -64.561  1.00 43.91      DCHN C  
ATOM    305  CD  PRO   348     -30.955 -16.334 -65.299  1.00 38.63      DCHN C  
ATOM    306  HA  PRO   348     -29.396 -17.916 -67.628  1.00  0.00      DCHN H  
ATOM    307  HB1 PRO   348     -28.358 -16.267 -66.254  1.00  0.00      DCHN H  
ATOM    308  HB2 PRO   348     -27.887 -17.731 -65.319  1.00  0.00      DCHN H  
ATOM    309  HG1 PRO   348     -29.810 -17.431 -63.815  1.00  0.00      DCHN H  
ATOM    310  HG2 PRO   348     -29.233 -15.727 -64.057  1.00  0.00      DCHN H  
ATOM    311  HD1 PRO   348     -31.837 -16.504 -64.645  1.00  0.00      DCHN H  
ATOM    312  HD2 PRO   348     -30.953 -15.294 -65.690  1.00  0.00      DCHN H  
ATOM    313  N   ARG   349     -29.118 -20.306 -66.802  1.00 40.33      DCHN N  
ATOM    314  CA  ARG   349     -29.333 -21.722 -66.620  1.00 51.16      DCHN C  
ATOM    315  C   ARG   349     -27.999 -22.390 -66.458  1.00 59.41      DCHN C  
ATOM    316  O   ARG   349     -26.953 -21.806 -66.731  1.00 48.82      DCHN O  
ATOM    317  CB  ARG   349     -30.060 -22.404 -67.811  1.00 38.39      DCHN C  
ATOM    318  CG  ARG   349     -31.416 -21.777 -68.191  1.00 46.31      DCHN C  
ATOM    319  CD  ARG   349     -32.523 -21.885 -67.134  1.00 57.04      DCHN C  
ATOM    320  NE  ARG   349     -32.958 -23.319 -67.001  1.00 64.84      DCHN N  
ATOM    321  CZ  ARG   349     -34.229 -23.764 -67.205  1.00 85.73      DCHN C  
ATOM    322  NH1 ARG   349     -34.525 -25.058 -66.934  1.00 87.32      DCHN N1+
ATOM    323  NH2 ARG   349     -35.208 -22.958 -67.678  1.00101.16      DCHN N  
ATOM    324  HN  ARG   349     -28.426 -20.056 -67.474  1.00  0.00      DCHN H  
ATOM    325  HA  ARG   349     -29.886 -21.885 -65.713  1.00  0.00      DCHN H  
ATOM    326  HB1 ARG   349     -30.222 -23.482 -67.588  1.00  0.00      DCHN H  
ATOM    327  HB2 ARG   349     -29.401 -22.344 -68.707  1.00  0.00      DCHN H  
ATOM    328  HG1 ARG   349     -31.781 -22.248 -69.129  1.00  0.00      DCHN H  
ATOM    329  HG2 ARG   349     -31.249 -20.701 -68.416  1.00  0.00      DCHN H  
ATOM    330  HD1 ARG   349     -33.378 -21.243 -67.439  1.00  0.00      DCHN H  
ATOM    331  HD2 ARG   349     -32.166 -21.542 -66.140  1.00  0.00      DCHN H  
ATOM    332  HE  ARG   349     -32.287 -23.992 -66.675  1.00  0.00      DCHN H  
ATOM    333 HH11 ARG   349     -33.782 -25.673 -66.659  1.00  0.00      DCHN H  
ATOM    334 HH12 ARG   349     -35.447 -25.408 -67.095  1.00  0.00      DCHN H  
ATOM    335 HH21 ARG   349     -34.997 -22.015 -67.918  1.00  0.00      DCHN H  
ATOM    336 HH22 ARG   349     -36.115 -23.344 -67.861  1.00  0.00      DCHN H  
ATOM    337  N   GLY   350     -28.018 -23.658 -65.996  1.00 46.48      DCHN N  
ATOM    338  CA  GLY   350     -26.852 -24.506 -65.940  1.00 46.54      DCHN C  
ATOM    339  C   GLY   350     -26.771 -25.284 -67.216  1.00 50.02      DCHN C  
ATOM    340  O   GLY   350     -27.177 -24.814 -68.279  1.00 49.22      DCHN O  
ATOM    341  HN  GLY   350     -28.879 -24.097 -65.736  1.00  0.00      DCHN H  
ATOM    342  HA1 GLY   350     -27.002 -25.196 -65.124  1.00  0.00      DCHN H  
ATOM    343  HA2 GLY   350     -25.959 -23.904 -65.839  1.00  0.00      DCHN H  
ATOM    344  N   ASN   351     -26.248 -26.523 -67.127  1.00 54.03      DCHN N  
ATOM    345  CA  ASN   351     -26.156 -27.409 -68.259  1.00 54.41      DCHN C  
ATOM    346  C   ASN   351     -27.078 -28.545 -67.951  1.00 55.49      DCHN C  
ATOM    347  O   ASN   351     -26.819 -29.347 -67.058  1.00 55.30      DCHN O  
ATOM    348  CB  ASN   351     -24.721 -27.930 -68.490  1.00 53.98      DCHN C  
ATOM    349  CG  ASN   351     -23.872 -26.726 -68.900  1.00 54.85      DCHN C  
ATOM    350  ND2 ASN   351     -22.698 -26.533 -68.238  1.00 54.70      DCHN N  
ATOM    351  OD1 ASN   351     -24.273 -25.969 -69.789  1.00 55.62      DCHN O  
ATOM    352  HN  ASN   351     -25.914 -26.888 -66.261  1.00  0.00      DCHN H  
ATOM    353  HA  ASN   351     -26.519 -26.929 -69.159  1.00  0.00      DCHN H  
ATOM    354  HB1 ASN   351     -24.704 -28.674 -69.314  1.00  0.00      DCHN H  
ATOM    355  HB2 ASN   351     -24.322 -28.398 -67.566  1.00  0.00      DCHN H  
ATOM    356 HD21 ASN   351     -22.119 -25.762 -68.503  1.00  0.00      DCHN H  
ATOM    357 HD22 ASN   351     -22.438 -27.146 -67.494  1.00  0.00      DCHN H  
ATOM    358  N   ALA   352     -28.217 -28.574 -68.681  1.00 51.68      DCHN N  
ATOM    359  CA  ALA   352     -29.355 -29.448 -68.508  1.00 50.07      DCHN C  
ATOM    360  C   ALA   352     -30.227 -29.071 -67.332  1.00 51.90      DCHN C  
ATOM    361  O   ALA   352     -31.383 -29.485 -67.268  1.00 55.75      DCHN O  
ATOM    362  CB  ALA   352     -29.010 -30.949 -68.491  1.00 48.81      DCHN C  
ATOM    363  HN  ALA   352     -28.330 -27.901 -69.406  1.00  0.00      DCHN H  
ATOM    364  HA  ALA   352     -29.961 -29.282 -69.382  1.00  0.00      DCHN H  
ATOM    365  HB1 ALA   352     -28.445 -31.216 -67.573  1.00  0.00      DCHN H  
ATOM    366  HB2 ALA   352     -28.385 -31.203 -69.373  1.00  0.00      DCHN H  
ATOM    367  HB3 ALA   352     -29.933 -31.565 -68.531  1.00  0.00      DCHN H  
ATOM    368  N   LEU   353     -29.720 -28.219 -66.416  1.00 55.79      DCHN N  
ATOM    369  CA  LEU   353     -30.486 -27.625 -65.352  1.00 57.78      DCHN C  
ATOM    370  C   LEU   353     -31.099 -26.326 -65.908  1.00 59.90      DCHN C  
ATOM    371  CB  LEU   353     -29.603 -27.281 -64.127  1.00 51.90      DCHN C  
ATOM    372  CG  LEU   353     -28.983 -28.485 -63.390  1.00 50.55      DCHN C  
ATOM    373  CD1 LEU   353     -27.941 -27.980 -62.375  1.00 52.46      DCHN C  
ATOM    374  CD2 LEU   353     -30.049 -29.358 -62.701  1.00 50.37      DCHN C  
ATOM    375  OT1 LEU   353     -31.985 -26.422 -66.799  1.00 58.99      DCHN O  
ATOM    376  OT2 LEU   353     -30.687 -25.224 -65.460  1.00 54.31      DCHN O  
ATOM    377  HN  LEU   353     -28.773 -27.919 -66.472  1.00  0.00      DCHN H  
ATOM    378  HA  LEU   353     -31.287 -28.287 -65.054  1.00  0.00      DCHN H  
ATOM    379  HB1 LEU   353     -30.216 -26.723 -63.386  1.00  0.00      DCHN H  
ATOM    380  HB2 LEU   353     -28.778 -26.613 -64.459  1.00  0.00      DCHN H  
ATOM    381  HG  LEU   353     -28.448 -29.120 -64.134  1.00  0.00      DCHN H  
ATOM    382 HD11 LEU   353     -28.399 -27.249 -61.680  1.00  0.00      DCHN H  
ATOM    383 HD12 LEU   353     -27.096 -27.485 -62.898  1.00  0.00      DCHN H  
ATOM    384 HD13 LEU   353     -27.548 -28.823 -61.774  1.00  0.00      DCHN H  
ATOM    385 HD21 LEU   353     -30.749 -29.788 -63.447  1.00  0.00      DCHN H  
ATOM    386 HD22 LEU   353     -30.629 -28.752 -61.973  1.00  0.00      DCHN H  
ATOM    387 HD23 LEU   353     -29.565 -30.195 -62.155  1.00  0.00      DCHN H  
TER     388      LEU   353 
ATOM    389  N   THR   135     -29.556 -29.149 -77.457  1.00 54.01      PCHN N  
ATOM    390  CA  THR   135     -28.660 -28.016 -77.390  1.00 59.63      PCHN C  
ATOM    391  C   THR   135     -27.401 -28.463 -76.688  1.00 63.54      PCHN C  
ATOM    392  O   THR   135     -27.365 -29.526 -76.070  1.00 61.32      PCHN O  
ATOM    393  CB  THR   135     -29.262 -26.817 -76.663  1.00 67.25      PCHN C  
ATOM    394  CG2 THR   135     -30.326 -26.165 -77.568  1.00 59.98      PCHN C  
ATOM    395  OG1 THR   135     -29.886 -27.208 -75.444  1.00 83.14      PCHN O  
ATOM    396  HN  THR   135     -29.677 -29.638 -76.598  1.00  0.00      PCHN H  
ATOM    397  HA  THR   135     -28.375 -27.719 -78.388  1.00  0.00      PCHN H  
ATOM    398  HB  THR   135     -28.481 -26.055 -76.441  1.00  0.00      PCHN H  
ATOM    399  HG1 THR   135     -29.580 -26.588 -74.771  1.00  0.00      PCHN H  
ATOM    400 HG21 THR   135     -31.169 -26.862 -77.760  1.00  0.00      PCHN H  
ATOM    401 HG22 THR   135     -29.878 -25.882 -78.543  1.00  0.00      PCHN H  
ATOM    402 HG23 THR   135     -30.731 -25.248 -77.095  1.00  0.00      PCHN H  
ATOM    403  N   ALA   136     -26.321 -27.653 -76.803  1.00 59.62      PCHN N  
ATOM    404  CA  ALA   136     -25.013 -27.900 -76.227  1.00 69.46      PCHN C  
ATOM    405  C   ALA   136     -25.057 -27.961 -74.721  1.00 71.16      PCHN C  
ATOM    406  O   ALA   136     -24.517 -28.882 -74.109  1.00 73.56      PCHN O  
ATOM    407  CB  ALA   136     -24.038 -26.775 -76.621  1.00 65.26      PCHN C  
ATOM    408  HN  ALA   136     -26.378 -26.822 -77.352  1.00  0.00      PCHN H  
ATOM    409  HA  ALA   136     -24.650 -28.848 -76.598  1.00  0.00      PCHN H  
ATOM    410  HB1 ALA   136     -24.450 -25.780 -76.348  1.00  0.00      PCHN H  
ATOM    411  HB2 ALA   136     -23.868 -26.796 -77.717  1.00  0.00      PCHN H  
ATOM    412  HB3 ALA   136     -23.056 -26.897 -76.119  1.00  0.00      PCHN H  
ATOM    413  N   ASP   137     -25.773 -26.994 -74.102  1.00 73.53      PCHN N  
ATOM    414  CA  ASP   137     -26.092 -26.976 -72.690  1.00 71.15      PCHN C  
ATOM    415  C   ASP   137     -26.972 -28.153 -72.325  1.00 65.75      PCHN C  
ATOM    416  O   ASP   137     -26.761 -28.806 -71.307  1.00 56.07      PCHN O  
ATOM    417  CB  ASP   137     -26.698 -25.612 -72.242  1.00 89.79      PCHN C  
ATOM    418  CG  ASP   137     -27.737 -25.070 -73.220  1.00 82.70      PCHN C  
ATOM    419  OD1 ASP   137     -28.829 -25.682 -73.334  1.00 67.97      PCHN O  
ATOM    420  OD2 ASP   137     -27.468 -24.029 -73.874  1.00  0.00      PCHN O1-
ATOM    421  HN  ASP   137     -26.167 -26.243 -74.625  1.00  0.00      PCHN H  
ATOM    422  HA  ASP   137     -25.168 -27.112 -72.145  1.00  0.00      PCHN H  
ATOM    423  HB1 ASP   137     -25.868 -24.873 -72.186  1.00  0.00      PCHN H  
ATOM    424  HB2 ASP   137     -27.140 -25.692 -71.228  1.00  0.00      PCHN H  
ATOM    425  N   GLY   138     -27.949 -28.482 -73.197  1.00 51.85      PCHN N  
ATOM    426  CA  GLY   138     -28.802 -29.634 -73.048  1.00 66.09      PCHN C  
ATOM    427  C   GLY   138     -29.996 -29.336 -72.200  1.00 70.35      PCHN C  
ATOM    428  O   GLY   138     -30.568 -30.268 -71.647  1.00 75.08      PCHN O  
ATOM    429  HN  GLY   138     -28.093 -27.936 -74.018  1.00  0.00      PCHN H  
ATOM    430  HA1 GLY   138     -28.242 -30.434 -72.582  1.00  0.00      PCHN H  
ATOM    431  HA2 GLY   138     -29.157 -29.889 -74.035  1.00  0.00      PCHN H  
ATOM    432  N   ASN   139     -30.368 -28.033 -72.069  1.00 66.76      PCHN N  
ATOM    433  CA  ASN   139     -31.466 -27.461 -71.298  1.00 68.10      PCHN C  
ATOM    434  C   ASN   139     -32.678 -28.359 -71.144  1.00 67.58      PCHN C  
ATOM    435  O   ASN   139     -33.381 -28.638 -72.114  1.00 67.22      PCHN O  
ATOM    436  CB  ASN   139     -31.900 -26.105 -71.927  1.00 87.68      PCHN C  
ATOM    437  CG  ASN   139     -32.826 -25.257 -71.042  1.00 81.04      PCHN C  
ATOM    438  ND2 ASN   139     -34.162 -25.510 -71.135  1.00 74.38      PCHN N  
ATOM    439  OD1 ASN   139     -32.357 -24.374 -70.320  1.00 81.47      PCHN O  
ATOM    440  HN  ASN   139     -29.820 -27.343 -72.539  1.00  0.00      PCHN H  
ATOM    441  HA  ASN   139     -31.064 -27.270 -70.312  1.00  0.00      PCHN H  
ATOM    442  HB1 ASN   139     -32.369 -26.273 -72.918  1.00  0.00      PCHN H  
ATOM    443  HB2 ASN   139     -30.982 -25.501 -72.089  1.00  0.00      PCHN H  
ATOM    444 HD21 ASN   139     -34.798 -25.005 -70.552  1.00  0.00      PCHN H  
ATOM    445 HD22 ASN   139     -34.487 -26.274 -71.690  1.00  0.00      PCHN H  
ATOM    446  N   GLU   140     -32.920 -28.807 -69.891  1.00 66.06      PCHN N  
ATOM    447  CA  GLU   140     -34.006 -29.663 -69.465  1.00 66.49      PCHN C  
ATOM    448  C   GLU   140     -34.053 -31.019 -70.131  1.00 57.62      PCHN C  
ATOM    449  O   GLU   140     -35.111 -31.634 -70.172  1.00 61.07      PCHN O  
ATOM    450  CB  GLU   140     -35.400 -29.001 -69.539  1.00 56.33      PCHN C  
ATOM    451  CG  GLU   140     -35.505 -27.745 -68.662  1.00 67.04      PCHN C  
ATOM    452  CD  GLU   140     -36.953 -27.278 -68.613  1.00 85.97      PCHN C  
ATOM    453  OE1 GLU   140     -37.506 -26.955 -69.697  1.00 88.77      PCHN O  
ATOM    454  OE2 GLU   140     -37.523 -27.249 -67.491  1.00 96.26      PCHN O1-
ATOM    455  HN  GLU   140     -32.320 -28.528 -69.143  1.00  0.00      PCHN H  
ATOM    456  HA  GLU   140     -33.815 -29.850 -68.419  1.00  0.00      PCHN H  
ATOM    457  HB1 GLU   140     -36.170 -29.721 -69.177  1.00  0.00      PCHN H  
ATOM    458  HB2 GLU   140     -35.641 -28.746 -70.594  1.00  0.00      PCHN H  
ATOM    459  HG1 GLU   140     -34.868 -26.933 -69.064  1.00  0.00      PCHN H  
ATOM    460  HG2 GLU   140     -35.159 -27.978 -67.633  1.00  0.00      PCHN H  
ATOM    461  N   GLY   141     -32.906 -31.549 -70.620  1.00 66.34      PCHN N  
ATOM    462  CA  GLY   141     -32.838 -32.830 -71.303  1.00 66.98      PCHN C  
ATOM    463  C   GLY   141     -33.234 -32.710 -72.749  1.00 62.94      PCHN C  
ATOM    464  O   GLY   141     -33.549 -33.705 -73.401  1.00 60.67      PCHN O  
ATOM    465  HN  GLY   141     -32.049 -31.039 -70.571  1.00  0.00      PCHN H  
ATOM    466  HA1 GLY   141     -33.511 -33.525 -70.823  1.00  0.00      PCHN H  
ATOM    467  HA2 GLY   141     -31.807 -33.148 -71.269  1.00  0.00      PCHN H  
ATOM    468  N   GLY   142     -33.252 -31.463 -73.270  1.00 61.66      PCHN N  
ATOM    469  CA  GLY   142     -33.875 -31.103 -74.521  1.00 58.23      PCHN C  
ATOM    470  C   GLY   142     -35.319 -30.780 -74.265  1.00 50.94      PCHN C  
ATOM    471  O   GLY   142     -35.808 -30.899 -73.143  1.00 46.43      PCHN O  
ATOM    472  HN  GLY   142     -32.951 -30.692 -72.713  1.00  0.00      PCHN H  
ATOM    473  HA1 GLY   142     -33.817 -31.935 -75.209  1.00  0.00      PCHN H  
ATOM    474  HA2 GLY   142     -33.385 -30.209 -74.877  1.00  0.00      PCHN H  
ATOM    475  N   LYS   143     -36.042 -30.336 -75.314  1.00 44.05      PCHN N  
ATOM    476  CA  LYS   143     -37.431 -29.962 -75.185  1.00 51.53      PCHN C  
ATOM    477  C   LYS   143     -38.205 -30.730 -76.210  1.00 52.98      PCHN C  
ATOM    478  O   LYS   143     -37.951 -30.613 -77.409  1.00 59.41      PCHN O  
ATOM    479  CB  LYS   143     -37.699 -28.461 -75.444  1.00 50.60      PCHN C  
ATOM    480  CG  LYS   143     -36.899 -27.519 -74.535  1.00 69.42      PCHN C  
ATOM    481  CD  LYS   143     -37.157 -26.045 -74.877  1.00 80.22      PCHN C  
ATOM    482  CE  LYS   143     -36.189 -25.094 -74.170  1.00 88.08      PCHN C  
ATOM    483  NZ  LYS   143     -36.438 -23.702 -74.585  1.00 87.51      PCHN N1+
ATOM    484  HN  LYS   143     -35.638 -30.245 -76.221  1.00  0.00      PCHN H  
ATOM    485  HA  LYS   143     -37.810 -30.225 -74.207  1.00  0.00      PCHN H  
ATOM    486  HB1 LYS   143     -38.783 -28.252 -75.301  1.00  0.00      PCHN H  
ATOM    487  HB2 LYS   143     -37.440 -28.212 -76.497  1.00  0.00      PCHN H  
ATOM    488  HG1 LYS   143     -35.814 -27.728 -74.664  1.00  0.00      PCHN H  
ATOM    489  HG2 LYS   143     -37.161 -27.710 -73.470  1.00  0.00      PCHN H  
ATOM    490  HD1 LYS   143     -38.206 -25.793 -74.606  1.00  0.00      PCHN H  
ATOM    491  HD2 LYS   143     -37.044 -25.918 -75.978  1.00  0.00      PCHN H  
ATOM    492  HE1 LYS   143     -35.139 -25.344 -74.437  1.00  0.00      PCHN H  
ATOM    493  HE2 LYS   143     -36.309 -25.156 -73.069  1.00  0.00      PCHN H  
ATOM    494  HZ1 LYS   143     -37.360 -23.363 -74.242  1.00  0.00      PCHN H  
ATOM    495  HZ2 LYS   143     -36.408 -23.620 -75.622  1.00  0.00      PCHN H  
ATOM    496  HZ3 LYS   143     -35.698 -23.075 -74.206  1.00  0.00      PCHN H  
ENDMDL
END
